# Supplementary material for: Quantitative Proteomic Analysis Reveals Key Proteins Involved in Testicular Development of Yaks
Source: Int J Mol Sci. 2024 Aug 2;25(15):8433. doi: 10.3390/ijms25158433 (PMC11313431; doi:10.3390/ijms25158433)
Supplement: Supplementary file 1 [file ijms-25-08433-s001.zip]

Archive with 1 entries (1 files):
- ijms-3096438-supplementary.xlsx
