# Supplementary material for: Quantitative Proteomic Analysis Reveals Key Proteins Involved in Testicular Development of Yaks
Source: Int J Mol Sci. 2024 Aug 2;25(15):8433. doi: 10.3390/ijms25158433 (PMC11313431; doi:10.3390/ijms25158433)
Supplement: Supplementary file 1 [file ijms-25-08433-s001.zip › ijms-3096438-supplementary.xlsx]

## Sheet: Table S1
Table S1. Differentially expressed proteins between M30 and M6
Accession	Gene Name	Description	Coverage [%]	# Peptides	# PSMs	# Unique Peptides	# AAs	MW [kDa]	calc. pI	Score Sequest HT: Sequest HT	M30_1	M30_2	M30_3	M6_2	M6_3	M6_4	P-value	FC
ENSBGRP00000013736.1		pep primary_assembly:LU_Bosgru_v3.0:5:29481037:29545104:1 gene:ENSBGRG00000008691.1 transcript:ENSBGRT00000015845.1 gene_biotype:protein_coding transcript_biotype:protein_coding gene_symbol:MYH9 description:myosin heavy chain 9 [Source:HGNC Symbol;Acc:HGNC:7579]	57	126	326	107	1965	227	5.6	896.94	66.2	63.7	65.1	122.7	184.3	216.3	0.0163623	0.372635
ENSBGRP00000041118.1		pep primary_assembly:LU_Bosgru_v3.0:20:67793381:67870700:-1 gene:ENSBGRG00000025747.1 transcript:ENSBGRT00000047683.1 gene_biotype:protein_coding transcript_biotype:protein_coding description:actinin alpha 4 [Source:HGNC Symbol;Acc:HGNC:166]	57	53	129	40	988	112.9	5.68	355.78	87.3	74	81.3	116.9	154.8	149.8	0.00882202	0.575563
ENSBGRP00000036605.1		pep primary_assembly:LU_Bosgru_v3.0:3:2583148:2612506:1 gene:ENSBGRG00000022777.1 transcript:ENSBGRT00000042353.1 gene_biotype:protein_coding transcript_biotype:protein_coding gene_symbol:LMNA description:lamin A/C [Source:HGNC Symbol;Acc:HGNC:6636]	66	45	130	43	665	74.1	7.18	348.61	86.3	80.3	81.3	139.9	137.9	121.6	0.00115141	0.620681
ENSBGRP00000030087.1		pep primary_assembly:LU_Bosgru_v3.0:12:22337199:22343199:1 gene:ENSBGRG00000018970.1 transcript:ENSBGRT00000034827.1 gene_biotype:protein_coding transcript_biotype:protein_coding gene_symbol:VIM description:vimentin [Source:HGNC Symbol;Acc:HGNC:12692]	58	34	198	28	401	46.2	5.53	420.12	77.3	68.1	69.2	200.8	128.9	133.4	0.0241246	0.463399
ENSBGRP00000011054.1	OR52P1	pep primary_assembly:LU_Bosgru_v3.0:8:68158094:68214865:-1 gene:ENSBGRG00000006833.1 transcript:ENSBGRT00000012702.1 gene_biotype:protein_coding transcript_biotype:protein_coding gene_symbol:ANXA6 description:annexin A6 [Source:HGNC Symbol;Acc:HGNC:544]	52	43	101	3	755	84.4	6.18	234.88	84.6	80.5	83.7	104.2	160.7	143.1	0.0338458	0.609804
ENSBGRP00000014472.1		pep primary_assembly:LU_Bosgru_v3.0:8:28983835:29039903:-1 gene:ENSBGRG00000009066.1 transcript:ENSBGRT00000016657.1 gene_biotype:protein_coding transcript_biotype:protein_coding gene_symbol:LMNB1 description:lamin B1 [Source:HGNC Symbol;Acc:HGNC:6637]	64	42	103	37	586	66.4	5.14	231.34	58.1	57.8	56.4	148.9	190	205.3	0.00181728	0.316612
ENSBGRP00000013900.1	BAF45C	pep primary_assembly:LU_Bosgru_v3.0:14:28151857:28169014:1 gene:ENSBGRG00000007853.1 transcript:ENSBGRT00000016025.1 gene_biotype:protein_coding transcript_biotype:protein_coding gene_symbol:HNRNPU description:heterogeneous nuclear ribonucleoprotein U [Source:HGNC Symbol;Acc:HGNC:5048]	38	33	96	2	804	88.1	5.86	250.14	72.7	92.4	84.4	114.2	135.1	153.9	0.0161515	0.6188
ENSBGRP00000011115.1	SLC25A33	pep primary_assembly:LU_Bosgru_v3.0:8:68158094:68214865:-1 gene:ENSBGRG00000006833.1 transcript:ENSBGRT00000012775.1 gene_biotype:protein_coding transcript_biotype:protein_coding gene_symbol:ANXA6 description:annexin A6 [Source:HGNC Symbol;Acc:HGNC:544]	51	41	96	1	749	83.8	6.28	206.19	73.8	80.7	81.7	109.8	181.7	140.8	0.0356185	0.54638
ENSBGRP00000031907.1		pep primary_assembly:LU_Bosgru_v3.0:2:32192855:32199716:-1 gene:ENSBGRG00000020017.1 transcript:ENSBGRT00000036912.1 gene_biotype:protein_coding transcript_biotype:protein_coding gene_symbol:DES description:desmin [Source:HGNC Symbol;Acc:HGNC:2770]	61	32	100	27	470	53.5	5.27	242.38	80.5	66	71	142.7	158.6	185.9	0.00250694	0.446429
ENSBGRP00000042509.1		pep primary_assembly:LU_Bosgru_v3.0:10:105521411:105577485:1 gene:ENSBGRG00000026603.1 transcript:ENSBGRT00000049288.1 gene_biotype:protein_coding transcript_biotype:protein_coding gene_symbol:EZR description:ezrin [Source:HGNC Symbol;Acc:HGNC:12691]	42	34	81	24	748	85.8	8.98	188.71	71.1	68	68.9	115.6	160.5	182.2	0.0131603	0.453851
ENSBGRP00000016667.1		pep primary_assembly:LU_Bosgru_v3.0:3:680664:701683:-1 gene:ENSBGRG00000009632.1 transcript:ENSBGRT00000019269.1 gene_biotype:protein_coding transcript_biotype:protein_coding	69	32	93	6	248	28.9	4.75	197.06	76.8	74.1	69.7	108.3	157.1	174.9	0.0216013	0.501022
ENSBGRP00000035065.1		pep primary_assembly:LU_Bosgru_v3.0:5:110607918:110613090:-1 gene:ENSBGRG00000021836.1 transcript:ENSBGRT00000040549.1 gene_biotype:protein_coding transcript_biotype:protein_coding gene_symbol:TPI1 description:triosephosphate isomerase 1 [Source:HGNC Symbol;Acc:HGNC:12009]	76	19	67	19	286	30.6	6.55	200.62	78.3	79.2	79.9	104.3	160.6	146.4	0.0265898	0.577194
ENSBGRP00000013276.1	OR51E2	pep primary_assembly:LU_Bosgru_v3.0:26:9055786:9057446:-1 gene:ENSBGRG00000008398.1 transcript:ENSBGRT00000015318.1 gene_biotype:protein_coding transcript_biotype:protein_coding	90	20	85	20	201	22.4	6.4	216.71	89.6	80.2	81.1	141.7	133.6	104.3	0.0217391	0.660959
ENSBGRP00000028334.1		pep primary_assembly:LU_Bosgru_v3.0:26:3371316:3382111:-1 gene:ENSBGRG00000017874.1 transcript:ENSBGRT00000032813.1 gene_biotype:protein_coding transcript_biotype:protein_coding gene_symbol:FSCN1 description:fascin actin-bundling protein 1 [Source:HGNC Symbol;Acc:HGNC:11148]	54	22	53	22	493	54.8	7.01	145.6	66.9	67.4	64.4	103.4	202.2	200.1	0.0348864	0.392921
ENSBGRP00000035612.1		pep primary_assembly:LU_Bosgru_v3.0:8:67421485:67462005:1 gene:ENSBGRG00000022016.1 transcript:ENSBGRT00000041186.1 gene_biotype:protein_coding transcript_biotype:protein_coding gene_symbol:TCOF1 description:treacle ribosome biogenesis factor 1 [Source:HGNC Symbol;Acc:HGNC:11654]	27	35	51	35	1465	150.3	9.06	108.31	75.9	79.2	75.1	140	148.7	154.5	8.60025e-05	0.519404
ENSBGRP00000002143.1	HIBADH	pep primary_assembly:LU_Bosgru_v3.0:8:22386791:22408815:1 gene:ENSBGRG00000001309.1 transcript:ENSBGRT00000002441.1 gene_biotype:protein_coding transcript_biotype:protein_coding gene_symbol:LMNB2 description:lamin B2 [Source:HGNC Symbol;Acc:HGNC:6638]	49	35	65	30	628	70.5	5.59	132.31	79.3	74.2	75	145.1	144.9	119.7	0.00214709	0.557725
ENSBGRP00000010327.1	GDAP2	pep primary_assembly:LU_Bosgru_v3.0:6:124965434:124998046:-1 gene:ENSBGRG00000006272.1 transcript:ENSBGRT00000011881.1 gene_biotype:protein_coding transcript_biotype:protein_coding	67	23	65	22	321	36.1	5.05	181.34	73.2	73.6	70.3	159.7	171.1	126.2	0.00408571	0.475055
ENSBGRP00000027498.1		pep primary_assembly:LU_Bosgru_v3.0:23:4057329:4070827:-1 gene:ENSBGRG00000016969.1 transcript:ENSBGRT00000031762.1 gene_biotype:protein_coding transcript_biotype:protein_coding	47	16	56	16	294	32.7	4.77	151.45	88.6	88.1	86.4	112.9	129.8	152.2	0.0182505	0.666245
ENSBGRP00000004574.1		pep primary_assembly:LU_Bosgru_v3.0:3:109502563:109509789:-1 gene:ENSBGRG00000002800.1 transcript:ENSBGRT00000005248.1 gene_biotype:protein_coding transcript_biotype:protein_coding gene_symbol:AKR1A1 description:aldo-keto reductase family 1 member A1 [Source:HGNC Symbol;Acc:HGNC:380]	68	25	55	25	325	36.6	7.31	123.28	86.6	81.2	83.5	109.1	150.8	147.3	0.0180738	0.617141
ENSBGRP00000024728.1	ERK2	pep primary_assembly:LU_Bosgru_v3.0:24:3117317:3117958:-1 gene:ENSBGRG00000015537.1 transcript:ENSBGRT00000028528.1 gene_biotype:protein_coding transcript_biotype:protein_coding gene_symbol:H1-2 description:H1.2 linker histone, cluster member [Source:HGNC Symbol;Acc:HGNC:4716]	49	14	117	4	193	19.4	11.05	315.36	56.5	57.1	50.9	112	228.3	231.2	0.0260229	0.287839
ENSBGRP00000022942.1	My048	pep primary_assembly:LU_Bosgru_v3.0:12:68757823:68764796:1 gene:ENSBGRG00000014421.1 transcript:ENSBGRT00000026475.1 gene_biotype:protein_coding transcript_biotype:protein_coding gene_symbol:YWHAB description:tyrosine 3-monooxygenase/tryptophan 5-monooxygenase activation protein beta [Source:HGNC Symbol;Acc:HGNC:12849]	61	16	87	7	246	28.1	4.83	240.75	86.8	82.3	80.8	116.1	147.7	136.7	0.00600357	0.62397
ENSBGRP00000016520.1		pep primary_assembly:LU_Bosgru_v3.0:3:680664:710136:-1 gene:ENSBGRG00000009632.1 transcript:ENSBGRT00000019102.1 gene_biotype:protein_coding transcript_biotype:protein_coding	58	29	80	4	285	33.2	4.79	156.08	80.4	75.5	73.2	97.6	156.3	174.9	0.0465893	0.534282
ENSBGRP00000025514.1		pep primary_assembly:LU_Bosgru_v3.0:24:3204842:3205500:1 gene:ENSBGRG00000016028.1 transcript:ENSBGRT00000029448.1 gene_biotype:protein_coding transcript_biotype:protein_coding gene_symbol:H1-4 description:H1.4 linker histone, cluster member [Source:HGNC Symbol;Acc:HGNC:4718]	49	14	102	2	191	19.1	10.86	254.79	56.5	56	52.2	108.2	218.9	238.7	0.0301896	0.291092
ENSBGRP00000017185.1	SCUBE3	pep primary_assembly:LU_Bosgru_v3.0:8:2845746:2858774:1 gene:ENSBGRG00000010734.1 transcript:ENSBGRT00000019870.1 gene_biotype:protein_coding transcript_biotype:protein_coding gene_symbol:TPM4 description:tropomyosin 4 [Source:HGNC Symbol;Acc:HGNC:12013]	52	29	72	6	320	36.3	4.78	138.93	74.2	69.4	64.9	138.4	177.3	171.7	0.00171119	0.42778
ENSBGRP00000007744.1	KIAA1663	pep primary_assembly:LU_Bosgru_v3.0:9:92066396:92146631:1 gene:ENSBGRG00000004840.1 transcript:ENSBGRT00000008915.1 gene_biotype:protein_coding transcript_biotype:protein_coding gene_symbol:ANXA4 description:annexin A4 [Source:HGNC Symbol;Acc:HGNC:542]	57	19	42	18	321	36.1	5.72	108.33	74.6	74	71.2	183.1	136.4	135.4	0.00765643	0.483183
ENSBGRP00000020854.1	Stox1	pep primary_assembly:LU_Bosgru_v3.0:22:1831467:1832690:1 gene:ENSBGRG00000013189.1 transcript:ENSBGRT00000024096.1 gene_biotype:protein_coding transcript_biotype:protein_coding	57	19	47	19	407	42.5	10.93	126.84	49.2	47.6	46.1	143.8	235.4	228	0.00623026	0.235343
ENSBGRP00000025409.1	RAB27B	pep primary_assembly:LU_Bosgru_v3.0:24:3153248:3279765:-1 gene:ENSBGRG00000015917.1 transcript:ENSBGRT00000029330.1 gene_biotype:protein_coding transcript_biotype:protein_coding	41	13	95	3	207	21.8	10.95	259.41	60.6	55.9	54.1	103	207.4	249.6	0.0408962	0.304643
ENSBGRP00000000398.1	ASF1B	pep primary_assembly:LU_Bosgru_v3.0:2:4920477:4954729:-1 gene:ENSBGRG00000000283.1 transcript:ENSBGRT00000000474.1 gene_biotype:protein_coding transcript_biotype:protein_coding gene_symbol:HP1BP3 description:heterochromatin protein 1 binding protein 3 [Source:HGNC Symbol;Acc:HGNC:24973]	31	18	48	18	566	62.7	9.52	112.54	68.6	71.7	69.9	168.6	142.2	156.3	0.000368148	0.450011
ENSBGRP00000006599.1	Smac	pep primary_assembly:LU_Bosgru_v3.0:5:82007120:82011549:1 gene:ENSBGRG00000004082.1 transcript:ENSBGRT00000007569.1 gene_biotype:protein_coding transcript_biotype:protein_coding description:heterogeneous nuclear ribonucleoprotein A1 [Source:HGNC Symbol;Acc:HGNC:5031]	37	12	44	9	373	38.8	9.13	126.21	69.9	72.5	72	150.9	131.9	150.7	0.000326359	0.494579
ENSBGRP00000024793.1		pep primary_assembly:LU_Bosgru_v3.0:11:2394376:2397540:1 gene:ENSBGRG00000015346.1 transcript:ENSBGRT00000028605.1 gene_biotype:protein_coding transcript_biotype:protein_coding gene_symbol:PSME1 description:proteasome activator subunit 1 [Source:HGNC Symbol;Acc:HGNC:9568]	49	14	37	14	249	28.7	6.29	105.4	75.4	69.1	69.9	117	163.8	168.1	0.00902253	0.477612
ENSBGRP00000024429.1		pep primary_assembly:LU_Bosgru_v3.0:24:3082427:3082738:1 gene:ENSBGRG00000015354.1 transcript:ENSBGRT00000028177.1 gene_biotype:protein_coding transcript_biotype:protein_coding	61	10	142	10	103	11.4	11.36	335.45	66.9	64.3	60.4	121.1	196.6	191.3	0.012299	0.376424
ENSBGRP00000014641.1	OR1J4	pep primary_assembly:LU_Bosgru_v3.0:3:84324678:84340048:1 gene:ENSBGRG00000009099.1 transcript:ENSBGRT00000016846.1 gene_biotype:protein_coding transcript_biotype:protein_coding gene_symbol:SERBP1 description:SERPINE1 mRNA binding protein 1 [Source:HGNC Symbol;Acc:HGNC:17860]	37	19	35	19	407	44.8	8.54	78.24	83.9	83.9	83.8	125.2	130	140.1	0.000401028	0.636479
ENSBGRP00000006437.1	NGP1	pep primary_assembly:LU_Bosgru_v3.0:4:23065001:23109522:-1 gene:ENSBGRG00000004004.1 transcript:ENSBGRT00000007386.1 gene_biotype:protein_coding transcript_biotype:protein_coding	13	18	34	18	1163	126.4	5.45	87.42	84.7	75.6	81.1	128.9	148.4	149.3	0.000995774	0.56587
ENSBGRP00000037109.1		pep primary_assembly:LU_Bosgru_v3.0:X:39742018:39811659:-1 gene:ENSBGRG00000023220.1 transcript:ENSBGRT00000042943.1 gene_biotype:protein_coding transcript_biotype:protein_coding gene_symbol:MECP2 description:methyl-CpG binding protein 2 [Source:HGNC Symbol;Acc:HGNC:6990]	43	20	25	20	496	53	9.88	75.91	65.6	68	65.3	166.5	162.6	152.9	2.17875e-05	0.412656
ENSBGRP00000023963.1	GABRD	pep primary_assembly:LU_Bosgru_v3.0:9:11956638:12038702:-1 gene:ENSBGRG00000014697.1 transcript:ENSBGRT00000027632.1 gene_biotype:protein_coding transcript_biotype:protein_coding gene_symbol:DDX31 description:DEAD-box helicase 31 [Source:HGNC Symbol;Acc:HGNC:16715]	27	21	37	21	749	82.6	9.88	95.86	74.9	78.2	77.6	146	144.6	141.2	2.77189e-06	0.534275
ENSBGRP00000010703.1	F52C9.6	pep primary_assembly:LU_Bosgru_v3.0:3:3271917:3282228:-1 gene:ENSBGRG00000006648.1 transcript:ENSBGRT00000012297.1 gene_biotype:protein_coding transcript_biotype:protein_coding gene_symbol:HDGF description:heparin binding growth factor [Source:HGNC Symbol;Acc:HGNC:4856]	66	17	39	16	239	26.6	4.73	85.93	77	73	74.5	148	142	155.5	5.50876e-05	0.503928
ENSBGRP00000006440.1	AUTS2L	pep primary_assembly:LU_Bosgru_v3.0:2:145398228:145517762:1 gene:ENSBGRG00000003812.1 transcript:ENSBGRT00000007389.1 gene_biotype:protein_coding transcript_biotype:protein_coding gene_symbol:UGGT1 description:UDP-glucose glycoprotein glucosyltransferase 1 [Source:HGNC Symbol;Acc:HGNC:15663]	19	26	36	24	1556	177.6	5.68	79.11	82	83.8	83.1	137	124.4	127.1	0.000273106	0.640669
ENSBGRP00000007254.1	GCSFR	pep primary_assembly:LU_Bosgru_v3.0:6:66541479:66581405:-1 gene:ENSBGRG00000004476.1 transcript:ENSBGRT00000008329.1 gene_biotype:protein_coding transcript_biotype:protein_coding gene_symbol:PGM2 description:phosphoglucomutase 2 [Source:HGNC Symbol;Acc:HGNC:8906]	32	20	36	19	612	68.1	6.64	74.2	84.7	79.8	83.1	118	143.8	124	0.0043639	0.641783
ENSBGRP00000025914.1	NTAN1	pep primary_assembly:LU_Bosgru_v3.0:3:20368603:20369539:-1 gene:ENSBGRG00000016302.1 transcript:ENSBGRT00000029907.1 gene_biotype:protein_coding transcript_biotype:protein_coding gene_symbol:H2BC21 description:H2B clustered histone 21 [Source:HGNC Symbol;Acc:HGNC:4760]	54	14	161	2	178	19.5	10.18	360.72	67.2	68.2	63.1	131	176.4	189.7	0.00505782	0.399316
ENSBGRP00000030779.1		pep primary_assembly:LU_Bosgru_v3.0:16:78243982:78253599:1 gene:ENSBGRG00000019376.1 transcript:ENSBGRT00000035602.1 gene_biotype:protein_coding transcript_biotype:protein_coding gene_symbol:YWHAH description:tyrosine 3-monooxygenase/tryptophan 5-monooxygenase activation protein eta [Source:HGNC Symbol;Acc:HGNC:12853]	51	13	51	8	246	28.2	4.89	136.7	83.4	78.2	77.2	113.2	145.6	141.8	0.00659018	0.596106
ENSBGRP00000010014.1	ATX1	pep primary_assembly:LU_Bosgru_v3.0:8:11521584:11525211:-1 gene:ENSBGRG00000006234.1 transcript:ENSBGRT00000011503.1 gene_biotype:protein_coding transcript_biotype:protein_coding gene_symbol:PRDX2 description:peroxiredoxin 2 [Source:HGNC Symbol;Acc:HGNC:9353]	59	12	31	12	199	21.9	5.6	86.13	76.9	77.1	77.4	128.7	130.9	121	7.8043e-05	0.607987
ENSBGRP00000031424.1		pep primary_assembly:LU_Bosgru_v3.0:13:16491716:16531268:1 gene:ENSBGRG00000019772.1 transcript:ENSBGRT00000036351.1 gene_biotype:protein_coding transcript_biotype:protein_coding gene_symbol:CAT description:catalase [Source:HGNC Symbol;Acc:HGNC:1516]	38	18	28	18	526	59.7	7.28	74.56	76.1	74.9	75.6	115.4	179.7	152.5	0.0167836	0.506256
ENSBGRP00000033689.1		pep primary_assembly:LU_Bosgru_v3.0:23:25448440:25512191:1 gene:ENSBGRG00000021114.1 transcript:ENSBGRT00000038937.1 gene_biotype:protein_coding transcript_biotype:protein_coding	39	13	25	13	381	38.2	5.58	70.2	64.2	56.7	58.2	108.7	190.7	229.3	0.0307742	0.338755
ENSBGRP00000025710.1		pep primary_assembly:LU_Bosgru_v3.0:24:3234511:3236418:1 gene:ENSBGRG00000016137.1 transcript:ENSBGRT00000029685.1 gene_biotype:protein_coding transcript_biotype:protein_coding	35	13	86	3	210	21.4	10.9	200.54	47.6	43.6	41.2	100.4	242.5	290.8	0.0431294	0.208932
ENSBGRP00000025578.1	CLDN15	pep primary_assembly:LU_Bosgru_v3.0:24:3206577:3206957:1 gene:ENSBGRG00000016083.1 transcript:ENSBGRT00000029523.1 gene_biotype:protein_coding transcript_biotype:protein_coding gene_symbol:H2BC5 description:H2B clustered histone 5 [Source:HGNC Symbol;Acc:HGNC:4747]	77	13	171	1	126	13.9	10.32	388.7	57.8	54	51.8	125.3	198.9	232	0.0143321	0.294139
ENSBGRP00000010680.1	TRAV19	pep primary_assembly:LU_Bosgru_v3.0:19:23111483:23117814:-1 gene:ENSBGRG00000006626.1 transcript:ENSBGRT00000012274.1 gene_biotype:protein_coding transcript_biotype:protein_coding	21	14	24	14	763	84.5	6.62	70.6	83.5	82.6	79.1	106.4	168.3	126.5	0.0466528	0.611167
ENSBGRP00000018517.1		pep primary_assembly:LU_Bosgru_v3.0:28:13142211:13214359:-1 gene:ENSBGRG00000010489.1 transcript:ENSBGRT00000021454.1 gene_biotype:protein_coding transcript_biotype:protein_coding gene_symbol:TOP2B description:DNA topoisomerase II beta [Source:HGNC Symbol;Acc:HGNC:11990]	14	22	29	14	1620	182.2	8.15	66.26	75.9	73.4	73.9	131	143.8	168.5	0.00265451	0.503497
ENSBGRP00000024321.1	PXMP4	pep primary_assembly:LU_Bosgru_v3.0:24:3077663:3078319:-1 gene:ENSBGRG00000015287.1 transcript:ENSBGRT00000028050.1 gene_biotype:protein_coding transcript_biotype:protein_coding gene_symbol:H1-1 description:H1.1 linker histone, cluster member [Source:HGNC Symbol;Acc:HGNC:4715]	32	12	73	5	218	22.1	10.87	191.89	104.2	76.9	82	125.2	151.8	145.1	0.0101994	0.623312
ENSBGRP00000003472.1	rps13	pep primary_assembly:LU_Bosgru_v3.0:8:50733355:50821855:-1 gene:ENSBGRG00000002073.1 transcript:ENSBGRT00000003960.1 gene_biotype:protein_coding transcript_biotype:protein_coding gene_symbol:MACROH2A1 description:macroH2A.1 histone [Source:HGNC Symbol;Acc:HGNC:4740]	35	12	27	10	371	39.5	9.77	87.24	64.5	64.9	61.4	162.1	167.6	173.1	6.51128e-06	0.379475
ENSBGRP00000025756.1	ZNF747	pep primary_assembly:LU_Bosgru_v3.0:11:2402628:2405831:-1 gene:ENSBGRG00000015782.1 transcript:ENSBGRT00000029738.1 gene_biotype:protein_coding transcript_biotype:protein_coding gene_symbol:PSME2 description:proteasome activator subunit 2 [Source:HGNC Symbol;Acc:HGNC:9569]	55	12	25	12	253	29	6.58	71.44	77.4	70.7	73.6	115.3	159.6	163.5	0.00975889	0.505703
ENSBGRP00000003778.1	Rrp8	pep primary_assembly:LU_Bosgru_v3.0:3:72122051:72155311:1 gene:ENSBGRG00000002312.1 transcript:ENSBGRT00000004337.1 gene_biotype:protein_coding transcript_biotype:protein_coding	31	19	34	15	686	72.1	7.83	85.52	75.4	79.7	76.4	130.2	135.8	161.1	0.00244822	0.542028
ENSBGRP00000002665.1	CREBPA	pep primary_assembly:LU_Bosgru_v3.0:3:131758096:131789914:1 gene:ENSBGRG00000001628.1 transcript:ENSBGRT00000003028.1 gene_biotype:protein_coding transcript_biotype:protein_coding gene_symbol:SEPTIN2 description:septin 2 [Source:HGNC Symbol;Acc:HGNC:7729]	54	14	28	14	359	41.2	6.42	85.39	82.4	83.9	83.5	125.1	143.3	135	0.000632909	0.619236
ENSBGRP00000041596.1		pep primary_assembly:LU_Bosgru_v3.0:26:18055503:18070405:1 gene:ENSBGRG00000026091.1 transcript:ENSBGRT00000048248.1 gene_biotype:protein_coding transcript_biotype:protein_coding gene_symbol:MVP description:major vault protein [Source:HGNC Symbol;Acc:HGNC:7531]	21	17	24	16	892	99.1	5.55	64.74	67.9	65.2	65.2	93.7	197.8	196.2	0.0487946	0.406602
ENSBGRP00000031753.1		pep primary_assembly:LU_Bosgru_v3.0:26:203606:205918:-1 gene:ENSBGRG00000019977.1 transcript:ENSBGRT00000036743.1 gene_biotype:protein_coding transcript_biotype:protein_coding gene_symbol:GNB2 description:G protein subunit beta 2 [Source:HGNC Symbol;Acc:HGNC:4398]	35	10	30	4	340	37.3	6	78.18	86.9	82.4	83	105.8	150.8	136.7	0.0245147	0.641495
ENSBGRP00000016245.1	CCPG1	pep primary_assembly:LU_Bosgru_v3.0:4:1566663:1576058:1 gene:ENSBGRG00000010163.1 transcript:ENSBGRT00000018783.1 gene_biotype:protein_coding transcript_biotype:protein_coding gene_symbol:ZYX description:zyxin [Source:HGNC Symbol;Acc:HGNC:13200]	38	17	30	17	612	65.5	7.17	70.38	88.1	83.5	85.5	136.9	124.4	124.6	0.000587554	0.666235
ENSBGRP00000011442.1	OCTL2	pep primary_assembly:LU_Bosgru_v3.0:15:51896889:51904829:-1 gene:ENSBGRG00000007092.1 transcript:ENSBGRT00000013169.1 gene_biotype:protein_coding transcript_biotype:protein_coding description:high mobility group box 1 [Source:HGNC Symbol;Acc:HGNC:4983]	40	13	48	12	215	24.9	5.74	81.64	65.8	63.9	61.2	146.7	164.5	185.4	0.000826998	0.384414
ENSBGRP00000036283.1		pep primary_assembly:LU_Bosgru_v3.0:21:33904913:33909334:1 gene:ENSBGRG00000022681.1 transcript:ENSBGRT00000041983.1 gene_biotype:protein_coding transcript_biotype:protein_coding description:myosin light chain 12A [Source:HGNC Symbol;Acc:HGNC:16701]	60	10	35	6	180	20.7	4.75	86.9	82.1	70.7	75	104.2	160.5	175.1	0.031934	0.517963
ENSBGRP00000008604.1		pep primary_assembly:LU_Bosgru_v3.0:5:42854602:42883723:-1 gene:ENSBGRG00000005328.1 transcript:ENSBGRT00000009909.1 gene_biotype:protein_coding transcript_biotype:protein_coding description:thymopoietin [Source:HGNC Symbol;Acc:HGNC:11875]	41	14	31	2	381	42.8	9.44	75.12	70.3	66.5	66.3	140.8	157	180.7	0.00140623	0.424451
ENSBGRP00000003283.1	C12orf26	pep primary_assembly:LU_Bosgru_v3.0:5:47695293:47716535:-1 gene:ENSBGRG00000001491.1 transcript:ENSBGRT00000003734.1 gene_biotype:protein_coding transcript_biotype:protein_coding gene_symbol:SMARCC2 description:SWI/SNF related, matrix associated, actin dependent regulator of chromatin subfamily c member 2 [Source:HGNC Symbol;Acc:HGNC:11105]	17	20	27	11	1243	135.9	5.71	61.75	84.1	84.5	85.2	123.3	126.2	141.2	0.00119779	0.649603
ENSBGRP00000008546.1	MDH2	pep primary_assembly:LU_Bosgru_v3.0:5:42853751:42883150:-1 gene:ENSBGRG00000005328.1 transcript:ENSBGRT00000009839.1 gene_biotype:protein_coding transcript_biotype:protein_coding description:thymopoietin [Source:HGNC Symbol;Acc:HGNC:11875]	41	14	28	4	479	53.5	9.52	63.72	82.6	82.9	75.3	121.5	133.2	154.8	0.00503429	0.588034
ENSBGRP00000026929.1		pep primary_assembly:LU_Bosgru_v3.0:6:18371615:18373152:-1 gene:ENSBGRG00000016888.1 transcript:ENSBGRT00000031071.1 gene_biotype:protein_coding transcript_biotype:protein_coding	39	17	28	8	404	47	8.76	73.11	81.1	80.9	84.6	114.2	141.8	140	0.00520423	0.622727
ENSBGRP00000021375.1	OR4A47	pep primary_assembly:LU_Bosgru_v3.0:19:23977336:23983330:-1 gene:ENSBGRG00000013438.1 transcript:ENSBGRT00000024655.1 gene_biotype:protein_coding transcript_biotype:protein_coding gene_symbol:CNP description:2',3'-cyclic nucleotide 3' phosphodiesterase [Source:HGNC Symbol;Acc:HGNC:2158]	36	17	24	17	420	47.2	8.95	53.83	87.3	76.2	80.7	118.1	133.2	131.7	0.00132471	0.637598
ENSBGRP00000025739.1	USP42	pep primary_assembly:LU_Bosgru_v3.0:24:7546066:7552202:-1 gene:ENSBGRG00000016105.1 transcript:ENSBGRT00000029715.1 gene_biotype:protein_coding transcript_biotype:protein_coding gene_symbol:CLIC1 description:chloride intracellular channel 1 [Source:HGNC Symbol;Acc:HGNC:2062]	56	10	19	10	241	27	5.27	61.62	68.8	64.4	65.4	95.3	196.4	188.7	0.0446313	0.413405
ENSBGRP00000023257.1	QflA-10848	pep primary_assembly:LU_Bosgru_v3.0:12:45199038:45204400:-1 gene:ENSBGRG00000014581.1 transcript:ENSBGRT00000026827.1 gene_biotype:protein_coding transcript_biotype:protein_coding gene_symbol:NOP56 description:NOP56 ribonucleoprotein [Source:HGNC Symbol;Acc:HGNC:15911]	34	17	24	17	596	66.3	9.23	63.96	79.7	85.7	82.5	132.7	129.8	140.3	0.000134106	0.615442
ENSBGRP00000022467.1	USP49	pep primary_assembly:LU_Bosgru_v3.0:19:26982548:27034363:-1 gene:ENSBGRG00000014082.1 transcript:ENSBGRT00000025938.1 gene_biotype:protein_coding transcript_biotype:protein_coding gene_symbol:LASP1 description:LIM and SH3 protein 1 [Source:HGNC Symbol;Acc:HGNC:6513]	46	14	38	5	246	28.1	8.03	72.54	66.5	66.5	65.4	125.1	179.2	197	0.00952192	0.395771
ENSBGRP00000005531.1	BCAT1	pep primary_assembly:LU_Bosgru_v3.0:8:7803305:7859350:1 gene:ENSBGRG00000003415.1 transcript:ENSBGRT00000006341.1 gene_biotype:protein_coding transcript_biotype:protein_coding	30	8	113	1	196	21.7	9.85	273.11	70.5	64.7	64.2	170.4	122.9	168.8	0.00507036	0.431508
ENSBGRP00000041223.1		pep primary_assembly:LU_Bosgru_v3.0:X:86268951:86276772:-1 gene:ENSBGRG00000025854.1 transcript:ENSBGRT00000047801.1 gene_biotype:protein_coding transcript_biotype:protein_coding gene_symbol:NONO description:non-POU domain containing octamer binding [Source:HGNC Symbol;Acc:HGNC:7871]	27	13	32	12	445	51.2	9	76.28	73.4	72.2	70.4	145.3	148.3	161.4	9.20974e-05	0.474725
ENSBGRP00000017743.1	STAG3	pep primary_assembly:LU_Bosgru_v3.0:12:35301452:35313783:1 gene:ENSBGRG00000010844.1 transcript:ENSBGRT00000020543.1 gene_biotype:protein_coding transcript_biotype:protein_coding	39	11	19	6	323	36.7	7.5	53.34	82.2	67.1	71.9	216.2	143.7	128.8	0.0311094	0.452629
ENSBGRP00000014980.1		pep primary_assembly:LU_Bosgru_v3.0:23:42460846:42484900:1 gene:ENSBGRG00000009236.1 transcript:ENSBGRT00000017253.1 gene_biotype:protein_coding transcript_biotype:protein_coding gene_symbol:TARS1 description:threonyl-tRNA synthetase 1 [Source:HGNC Symbol;Acc:HGNC:11572]	27	19	27	19	722	83.3	6.77	61.73	81.9	81.1	82.3	126.6	137.4	141.9	0.000299486	0.604336
ENSBGRP00000004715.1	CTSO1	pep primary_assembly:LU_Bosgru_v3.0:2:36611754:36688480:1 gene:ENSBGRG00000002811.1 transcript:ENSBGRT00000005403.1 gene_biotype:protein_coding transcript_biotype:protein_coding gene_symbol:FN1 description:fibronectin 1 [Source:HGNC Symbol;Acc:HGNC:3778]	9	20	23	20	2466	270.8	5.53	56.46	77.5	76.6	76.6	129.9	122.4	152.1	0.00290713	0.570475
ENSBGRP00000040029.1		pep primary_assembly:LU_Bosgru_v3.0:X:85198699:85204194:1 gene:ENSBGRG00000025116.1 transcript:ENSBGRT00000046422.1 gene_biotype:protein_coding transcript_biotype:protein_coding description:ribosomal protein S4 X-linked [Source:HGNC Symbol;Acc:HGNC:10424]	45	13	29	1	263	29.6	10.15	61.69	81.3	67.3	69.7	140.1	119.2	144.3	0.00224903	0.540882
ENSBGRP00000034456.1		pep primary_assembly:LU_Bosgru_v3.0:24:6452727:6456810:1 gene:ENSBGRG00000020812.1 transcript:ENSBGRT00000039840.1 gene_biotype:protein_coding transcript_biotype:protein_coding	27	10	22	2	427	47.9	5.33	55.86	93.2	76.4	81.5	136.9	139.5	147.4	0.000614254	0.592496
ENSBGRP00000009180.1		pep primary_assembly:LU_Bosgru_v3.0:19:30428361:30448761:-1 gene:ENSBGRG00000005548.1 transcript:ENSBGRT00000010556.1 gene_biotype:protein_coding transcript_biotype:protein_coding	10	12	25	12	1366	129.9	8.92	44.72	50	51.8	49.2	102.3	211	280.9	0.0467336	0.254123
ENSBGRP00000041868.1		pep primary_assembly:LU_Bosgru_v3.0:21:40189317:40233684:1 gene:ENSBGRG00000026250.1 transcript:ENSBGRT00000048558.1 gene_biotype:protein_coding transcript_biotype:protein_coding	50	12	15	12	286	31.5	7.65	42.96	80.6	78.3	81.3	116.4	149.1	147.4	0.00570387	0.581739
ENSBGRP00000002332.1		pep primary_assembly:LU_Bosgru_v3.0:3:64701275:64795985:-1 gene:ENSBGRG00000001167.1 transcript:ENSBGRT00000002653.1 gene_biotype:protein_coding transcript_biotype:protein_coding gene_symbol:PRKACB description:protein kinase cAMP-activated catalytic subunit beta [Source:HGNC Symbol;Acc:HGNC:9381]	34	14	26	1	397	46.1	8.6	64.47	76.6	78	73.9	157.8	128.1	137.2	0.00185769	0.540061
ENSBGRP00000002621.1	FSTL1	pep primary_assembly:LU_Bosgru_v3.0:4:55149039:55158973:1 gene:ENSBGRG00000001597.1 transcript:ENSBGRT00000002981.1 gene_biotype:protein_coding transcript_biotype:protein_coding description:chromobox 3 [Source:HGNC Symbol;Acc:HGNC:1553]	42	8	26	7	173	19.7	5.12	62.14	87.5	83.9	83.3	121.5	130.2	151.6	0.00539848	0.63154
ENSBGRP00000001465.1	TMEM230	pep primary_assembly:LU_Bosgru_v3.0:5:5157529:5202595:-1 gene:ENSBGRG00000000916.1 transcript:ENSBGRT00000001675.1 gene_biotype:protein_coding transcript_biotype:protein_coding	60	11	20	11	191	21.2	5.48	52.14	81.2	83.8	82.6	140.3	154.6	114.3	0.0103599	0.605083
ENSBGRP00000010953.1		pep primary_assembly:LU_Bosgru_v3.0:12:64660305:64762957:1 gene:ENSBGRG00000006806.1 transcript:ENSBGRT00000012581.1 gene_biotype:protein_coding transcript_biotype:protein_coding gene_symbol:TOP1 description:DNA topoisomerase I [Source:HGNC Symbol;Acc:HGNC:11986]	23	18	23	18	767	90.9	9.32	43.84	77.5	79.1	77.8	111.5	140	174.9	0.0251295	0.549719
ENSBGRP00000029504.1		pep primary_assembly:LU_Bosgru_v3.0:X:32567535:32572238:1 gene:ENSBGRG00000018516.1 transcript:ENSBGRT00000034164.1 gene_biotype:protein_coding transcript_biotype:protein_coding description:RNA binding motif protein X-linked [Source:HGNC Symbol;Acc:HGNC:9910]	34	14	27	14	391	42.3	10.02	55.76	58.8	57.7	54.9	168.3	169.1	189.5	7.2756e-05	0.325299
ENSBGRP00000024096.1		pep primary_assembly:LU_Bosgru_v3.0:8:105024085:105081549:1 gene:ENSBGRG00000015110.1 transcript:ENSBGRT00000027784.1 gene_biotype:protein_coding transcript_biotype:protein_coding gene_symbol:ERAP2 description:endoplasmic reticulum aminopeptidase 2 [Source:HGNC Symbol;Acc:HGNC:29499]	14	13	18	13	954	109.7	6.43	50.8	67.6	67	65.4	162.9	92.7	165.8	0.0366825	0.474608
ENSBGRP00000000738.1		pep primary_assembly:LU_Bosgru_v3.0:6:95943910:96192340:1 gene:ENSBGRG00000000397.1 transcript:ENSBGRT00000000853.1 gene_biotype:protein_coding transcript_biotype:protein_coding gene_symbol:PDLIM5 description:PDZ and LIM domain 5 [Source:HGNC Symbol;Acc:HGNC:17468]	29	14	19	14	606	64.7	8.53	43.75	88	80.9	86	140.1	115.8	130.8	0.00401117	0.659167
ENSBGRP00000042488.1		pep primary_assembly:LU_Bosgru_v3.0:27:43231182:43275444:-1 gene:ENSBGRG00000026591.1 transcript:ENSBGRT00000049261.1 gene_biotype:protein_coding transcript_biotype:protein_coding	27	13	18	13	561	61.6	7.96	48.21	80.1	77.1	78.5	122.7	162.8	154.4	0.0051209	0.535804
ENSBGRP00000007853.1	HNRNPU	pep primary_assembly:LU_Bosgru_v3.0:17:36756836:36818184:-1 gene:ENSBGRG00000004789.1 transcript:ENSBGRT00000009039.1 gene_biotype:protein_coding transcript_biotype:protein_coding gene_symbol:PML description:promyelocytic leukemia [Source:HGNC Symbol;Acc:HGNC:9113]	17	15	22	15	981	109.1	7.15	41.63	74.3	71.2	70.9	126.5	161.9	186.7	0.00788879	0.455483
ENSBGRP00000026145.1	ALDH2	pep primary_assembly:LU_Bosgru_v3.0:2:17409578:17440583:-1 gene:ENSBGRG00000016106.1 transcript:ENSBGRT00000030183.1 gene_biotype:protein_coding transcript_biotype:protein_coding gene_symbol:AK2 description:adenylate kinase 2 [Source:HGNC Symbol;Acc:HGNC:362]	28	9	19	9	338	37.4	7.87	56.05	80.5	86.6	80.4	152.9	108.9	116.1	0.0343669	0.654935
ENSBGRP00000022317.1	NKX23	pep primary_assembly:LU_Bosgru_v3.0:6:28852220:28957075:-1 gene:ENSBGRG00000013500.1 transcript:ENSBGRT00000025757.1 gene_biotype:protein_coding transcript_biotype:protein_coding gene_symbol:SEPTIN11 description:septin 11 [Source:HGNC Symbol;Acc:HGNC:25589]	26	12	19	6	470	54.1	7.52	42.28	67.4	67.4	66.5	156.3	175.8	168.6	6.25183e-05	0.402037
ENSBGRP00000016238.1	Pts	pep primary_assembly:LU_Bosgru_v3.0:24:55820606:55830434:1 gene:ENSBGRG00000010205.1 transcript:ENSBGRT00000018773.1 gene_biotype:protein_coding transcript_biotype:protein_coding gene_symbol:SERPINB1 description:serpin family B member 1 [Source:HGNC Symbol;Acc:HGNC:3311]	27	12	21	12	410	45.7	5.95	51.33	86	81.9	78.8	110.4	147.1	149.7	0.0141396	0.605845
ENSBGRP00000010892.1	MAGE10	pep primary_assembly:LU_Bosgru_v3.0:8:46882886:46898654:1 gene:ENSBGRG00000006180.1 transcript:ENSBGRT00000012506.1 gene_biotype:protein_coding transcript_biotype:protein_coding description:polypyrimidine tract binding protein 1 [Source:HGNC Symbol;Acc:HGNC:9583]	11	7	13	5	689	73.9	8.98	37.89	70.5	74.3	69.9	138.5	150.3	160.4	0.000270282	0.477961
ENSBGRP00000019332.1		pep primary_assembly:LU_Bosgru_v3.0:12:59184453:59213725:-1 gene:ENSBGRG00000011797.1 transcript:ENSBGRT00000022388.1 gene_biotype:protein_coding transcript_biotype:protein_coding gene_symbol:CPNE1 description:copine 1 [Source:HGNC Symbol;Acc:HGNC:2314]	26	13	19	11	540	59.3	5.8	47.6	72.8	75.4	74.3	100.9	169.3	152.3	0.0316673	0.526627
ENSBGRP00000032815.1		pep primary_assembly:LU_Bosgru_v3.0:X:381638:465353:1 gene:ENSBGRG00000020141.1 transcript:ENSBGRT00000037929.1 gene_biotype:protein_coding transcript_biotype:protein_coding gene_symbol:SEPTIN6 description:septin 6 [Source:HGNC Symbol;Acc:HGNC:15848]	25	12	20	6	460	52.4	7.17	46.2	55.2	56.1	55.2	107.8	221.2	237.3	0.0307799	0.294014
ENSBGRP00000023609.1		pep primary_assembly:LU_Bosgru_v3.0:8:104849307:104909000:-1 gene:ENSBGRG00000014665.1 transcript:ENSBGRT00000027222.1 gene_biotype:protein_coding transcript_biotype:protein_coding gene_symbol:ERAP1 description:endoplasmic reticulum aminopeptidase 1 [Source:HGNC Symbol;Acc:HGNC:18173]	16	16	23	16	943	107.1	6.14	50.69	74.8	73.3	73.7	138.1	137.1	140.5	5.09811e-07	0.533558
ENSBGRP00000014294.1	KIAA1522	pep primary_assembly:LU_Bosgru_v3.0:23:41562209:41630217:1 gene:ENSBGRG00000008991.1 transcript:ENSBGRT00000016464.1 gene_biotype:protein_coding transcript_biotype:protein_coding gene_symbol:SUB1 description:SUB1 regulator of transcription [Source:HGNC Symbol;Acc:HGNC:19985]	35	9	30	9	167	18.8	10.02	40.51	86.1	80.9	77.1	112.2	134	147.5	0.00930672	0.620015
ENSBGRP00000012211.1	GJB6	pep primary_assembly:LU_Bosgru_v3.0:5:28719812:28731785:-1 gene:ENSBGRG00000007676.1 transcript:ENSBGRT00000014075.1 gene_biotype:protein_coding transcript_biotype:protein_coding	25	11	15	11	579	62.9	10.27	32.42	83.7	84.3	80.9	131	136.4	122.9	0.000314756	0.637715
ENSBGRP00000033948.1		pep primary_assembly:LU_Bosgru_v3.0:3:128647754:128685496:1 gene:ENSBGRG00000021145.1 transcript:ENSBGRT00000039248.1 gene_biotype:protein_coding transcript_biotype:protein_coding gene_symbol:SCLY description:selenocysteine lyase [Source:HGNC Symbol;Acc:HGNC:18161]	24	8	14	8	485	51.8	10.11	42.55	61.2	59.3	59.4	107.8	213.3	211.4	0.0280021	0.33784
ENSBGRP00000033007.1		pep primary_assembly:LU_Bosgru_v3.0:20:7001499:7008375:1 gene:ENSBGRG00000020621.1 transcript:ENSBGRT00000038142.1 gene_biotype:protein_coding transcript_biotype:protein_coding	31	11	18	11	401	44.8	7.71	43.71	46.6	46.1	43.8	203.3	161	256.2	0.00424444	0.219984
ENSBGRP00000003666.1	WEE1	pep primary_assembly:LU_Bosgru_v3.0:5:87218845:87259467:1 gene:ENSBGRG00000002168.1 transcript:ENSBGRT00000004204.1 gene_biotype:protein_coding transcript_biotype:protein_coding gene_symbol:DCN description:decorin [Source:HGNC Symbol;Acc:HGNC:2705]	31	10	22	10	360	39.9	8.51	58.82	69.6	61.8	65.3	105	226.3	161.1	0.0484925	0.399472
ENSBGRP00000002217.1		pep primary_assembly:LU_Bosgru_v3.0:3:64701033:64855465:-1 gene:ENSBGRG00000001167.1 transcript:ENSBGRT00000002527.1 gene_biotype:protein_coding transcript_biotype:protein_coding gene_symbol:PRKACB description:protein kinase cAMP-activated catalytic subunit beta [Source:HGNC Symbol;Acc:HGNC:9381]	35	13	22	1	334	38.6	9.22	50.04	76.7	83.1	83.5	155.8	117.9	115.4	0.0214527	0.625289
ENSBGRP00000006962.1		pep primary_assembly:LU_Bosgru_v3.0:3:41030387:41074302:1 gene:ENSBGRG00000004345.1 transcript:ENSBGRT00000007988.1 gene_biotype:protein_coding transcript_biotype:protein_coding gene_symbol:RAP1A description:RAP1A, member of RAS oncogene family [Source:HGNC Symbol;Acc:HGNC:9855]	50	9	20	2	184	21	6.67	52.08	84.8	78.7	86	97.5	145.7	142.3	0.0446318	0.647211
ENSBGRP00000021573.1	MRI1	pep primary_assembly:LU_Bosgru_v3.0:10:55145665:55149285:1 gene:ENSBGRG00000013546.1 transcript:ENSBGRT00000024883.1 gene_biotype:protein_coding transcript_biotype:protein_coding gene_symbol:MARCKS description:myristoylated alanine rich protein kinase C substrate [Source:HGNC Symbol;Acc:HGNC:6759]	23	5	18	5	333	31.6	4.39	52.76	64.7	65	60	174.7	148.6	151.8	0.000342759	0.399284
ENSBGRP00000028569.1		pep primary_assembly:LU_Bosgru_v3.0:X:38643350:38656821:-1 gene:ENSBGRG00000017777.1 transcript:ENSBGRT00000033081.1 gene_biotype:protein_coding transcript_biotype:protein_coding gene_symbol:DKC1 description:dyskerin pseudouridine synthase 1 [Source:HGNC Symbol;Acc:HGNC:2890]	24	12	16	12	507	56.8	9.63	41.81	73.2	70.9	69.1	147.7	155.2	165.6	8.95476e-05	0.455069
ENSBGRP00000013750.1	KIAA0624	pep primary_assembly:LU_Bosgru_v3.0:11:46211272:46259330:-1 gene:ENSBGRG00000008702.1 transcript:ENSBGRT00000015861.1 gene_biotype:protein_coding transcript_biotype:protein_coding gene_symbol:TMOD3 description:tropomodulin 3 [Source:HGNC Symbol;Acc:HGNC:11873]	34	11	14	10	359	40.5	5.03	41.22	88.8	83.9	82.6	104.6	142.3	137.8	0.0230963	0.663634
ENSBGRP00000023055.1	PLEKHQ1	pep primary_assembly:LU_Bosgru_v3.0:1:154449174:154484561:1 gene:ENSBGRG00000014066.1 transcript:ENSBGRT00000026607.1 gene_biotype:protein_coding transcript_biotype:protein_coding gene_symbol:MX1 description:MX dynamin like GTPase 1 [Source:HGNC Symbol;Acc:HGNC:7532]	20	11	14	10	654	75.5	5.96	40.7	62.7	59.8	58.8	240.4	178.4	118.4	0.0281348	0.337491
ENSBGRP00000021894.1	OR4C13	pep primary_assembly:LU_Bosgru_v3.0:5:122279333:122409423:-1 gene:ENSBGRG00000013434.1 transcript:ENSBGRT00000025262.1 gene_biotype:protein_coding transcript_biotype:protein_coding gene_symbol:PACSIN2 description:protein kinase C and casein kinase substrate in neurons 2 [Source:HGNC Symbol;Acc:HGNC:8571]	22	12	18	11	576	64.8	7.65	35.79	81.3	80.6	79.5	119.3	149.6	142.5	0.00347574	0.586777
ENSBGRP00000035895.1		pep primary_assembly:LU_Bosgru_v3.0:19:48749203:48755243:1 gene:ENSBGRG00000022383.1 transcript:ENSBGRT00000041525.1 gene_biotype:protein_coding transcript_biotype:protein_coding gene_symbol:FLOT2 description:flotillin 2 [Source:HGNC Symbol;Acc:HGNC:3758]	22	13	18	13	530	58	6.29	44.42	80.4	75.3	76.6	108.3	167.9	150.7	0.0217894	0.544156
ENSBGRP00000036625.1		pep primary_assembly:LU_Bosgru_v3.0:X:39653013:39677023:-1 gene:ENSBGRG00000021965.1 transcript:ENSBGRT00000042375.1 gene_biotype:protein_coding transcript_biotype:protein_coding gene_symbol:HCFC1 description:host cell factor C1 [Source:HGNC Symbol;Acc:HGNC:4839]	9	15	18	15	2015	206.3	6.92	42.47	77	76.1	76.8	132.8	142.1	162.4	0.00138419	0.525726
ENSBGRP00000034439.1		pep primary_assembly:LU_Bosgru_v3.0:11:8362377:8405245:1 gene:ENSBGRG00000021463.1 transcript:ENSBGRT00000039822.1 gene_biotype:protein_coding transcript_biotype:protein_coding	29	9	19	5	249	28.6	4.08	42.77	64.8	68.2	62.5	135.5	166.9	179.9	0.00197479	0.405349
ENSBGRP00000040309.1		pep primary_assembly:LU_Bosgru_v3.0:8:4352747:4361023:1 gene:ENSBGRG00000025278.1 transcript:ENSBGRT00000046730.1 gene_biotype:protein_coding transcript_biotype:protein_coding gene_symbol:PGLS description:6-phosphogluconolactonase [Source:HGNC Symbol;Acc:HGNC:8903]	35	7	12	7	258	27.5	5.85	34.68	64.1	81.3	74	133	126	123.3	0.00070664	0.573895
ENSBGRP00000042373.1		pep primary_assembly:LU_Bosgru_v3.0:26:46777627:46780030:-1 gene:ENSBGRG00000026529.1 transcript:ENSBGRT00000049130.1 gene_biotype:protein_coding transcript_biotype:protein_coding description:ubiquitin conjugating enzyme E2 I [Source:HGNC Symbol;Acc:HGNC:12485]	29	7	13	7	189	21.3	9.29	39.36	73	74.5	75.3	129.6	146.2	148	0.000341766	0.52572
ENSBGRP00000038718.1		pep primary_assembly:LU_Bosgru_v3.0:17:73882260:73892626:-1 gene:ENSBGRG00000024311.1 transcript:ENSBGRT00000044892.1 gene_biotype:protein_coding transcript_biotype:protein_coding gene_symbol:CKB description:creatine kinase B [Source:HGNC Symbol;Acc:HGNC:1991]	24	8	11	8	434	48.2	5.6	35.36	81	64.2	70.6	112.9	192.7	187.2	0.0243401	0.437906
ENSBGRP00000029196.1		pep primary_assembly:LU_Bosgru_v3.0:18:32871627:32925000:-1 gene:ENSBGRG00000018118.1 transcript:ENSBGRT00000033806.1 gene_biotype:protein_coding transcript_biotype:protein_coding gene_symbol:TPD52 description:tumor protein D52 [Source:HGNC Symbol;Acc:HGNC:12005]	46	11	14	11	247	27	5.11	33.64	69.3	70.8	63	104.8	198.5	180.2	0.0314246	0.420062
ENSBGRP00000028083.1		pep primary_assembly:LU_Bosgru_v3.0:2:50446411:50472581:-1 gene:ENSBGRG00000017588.1 transcript:ENSBGRT00000032506.1 gene_biotype:protein_coding transcript_biotype:protein_coding gene_symbol:NOP58 description:NOP58 ribonucleoprotein [Source:HGNC Symbol;Acc:HGNC:29926]	24	10	15	10	531	59.7	8.9	34.42	78.2	80	80	140.2	132.6	140.5	2.52821e-05	0.576337
ENSBGRP00000013759.1	RBAP48	pep primary_assembly:LU_Bosgru_v3.0:24:6760631:6773725:-1 gene:ENSBGRG00000008680.1 transcript:ENSBGRT00000015871.1 gene_biotype:protein_coding transcript_biotype:protein_coding gene_symbol:FLOT1 description:flotillin 1 [Source:HGNC Symbol;Acc:HGNC:3757]	20	11	17	11	519	57.4	8.57	33.97	79.5	77.5	77.7	106.5	172.5	150.9	0.0286391	0.545941
ENSBGRP00000038157.1		pep primary_assembly:LU_Bosgru_v3.0:4:30811388:30814250:-1 gene:ENSBGRG00000023869.1 transcript:ENSBGRT00000044195.1 gene_biotype:protein_coding transcript_biotype:protein_coding gene_symbol:ARF5 description:ADP ribosylation factor 5 [Source:HGNC Symbol;Acc:HGNC:658]	26	5	20	1	243	27.1	8.24	65.04	79.5	74.1	73.2	130.1	131.7	146.6	0.000418341	0.555338
ENSBGRP00000006279.1		pep primary_assembly:LU_Bosgru_v3.0:6:115658828:115990244:-1 gene:ENSBGRG00000003179.1 transcript:ENSBGRT00000007198.1 gene_biotype:protein_coding transcript_biotype:protein_coding gene_symbol:CAMK2D description:calcium/calmodulin dependent protein kinase II delta [Source:HGNC Symbol;Acc:HGNC:1462]	22	10	16	8	533	60	7.27	44.69	86.8	77.9	83.5	141.2	126.9	133.1	0.000476571	0.618644
ENSBGRP00000031606.1		pep primary_assembly:LU_Bosgru_v3.0:19:1784214:1814315:1 gene:ENSBGRG00000019846.1 transcript:ENSBGRT00000036560.1 gene_biotype:protein_coding transcript_biotype:protein_coding gene_symbol:GNA13 description:G protein subunit alpha 13 [Source:HGNC Symbol;Acc:HGNC:4381]	22	8	17	7	416	48.5	7.12	47.7	87.2	83.9	84.3	99.8	147.4	138.1	0.0413451	0.66286
ENSBGRP00000011074.1		pep primary_assembly:LU_Bosgru_v3.0:2:10882850:10885471:1 gene:ENSBGRG00000006878.1 transcript:ENSBGRT00000012727.1 gene_biotype:protein_coding transcript_biotype:protein_coding description:high mobility group nucleosomal binding domain 2 [Source:HGNC Symbol;Acc:HGNC:4986]	73	10	22	9	90	9.4	9.99	45.87	57.2	55.9	48	140.5	223.8	208.6	0.00598124	0.281201
ENSBGRP00000010934.1	Slc34a3	pep primary_assembly:LU_Bosgru_v3.0:12:57643514:57671942:1 gene:ENSBGRG00000006728.1 transcript:ENSBGRT00000012559.1 gene_biotype:protein_coding transcript_biotype:protein_coding gene_symbol:RALY description:RALY heterogeneous nuclear ribonucleoprotein [Source:HGNC Symbol;Acc:HGNC:15921]	26	9	17	9	347	37.1	9.41	40.3	82.6	80.2	82.8	112.6	131.7	148.8	0.0093945	0.624777
ENSBGRP00000028566.1		pep primary_assembly:LU_Bosgru_v3.0:29:21398897:21446528:-1 gene:ENSBGRG00000018077.1 transcript:ENSBGRT00000033075.1 gene_biotype:protein_coding transcript_biotype:protein_coding gene_symbol:DCPS description:decapping enzyme, scavenger [Source:HGNC Symbol;Acc:HGNC:29812]	30	8	16	8	337	38.4	6.54	49.85	80.1	76.9	75.5	159.9	128.4	127.7	0.00464145	0.558894
ENSBGRP00000029019.1		pep primary_assembly:LU_Bosgru_v3.0:24:4075566:4086052:-1 gene:ENSBGRG00000018360.1 transcript:ENSBGRT00000033604.1 gene_biotype:protein_coding transcript_biotype:protein_coding	38	7	59	1	138	14.9	10.71	137.39	55.1	60.6	56.1	120.7	225	216.5	0.0177422	0.305585
ENSBGRP00000002508.1	GBP6	pep primary_assembly:LU_Bosgru_v3.0:2:61672960:61685444:1 gene:ENSBGRG00000001540.1 transcript:ENSBGRT00000002843.1 gene_biotype:protein_coding transcript_biotype:protein_coding gene_symbol:CAVIN2 description:caveolae associated protein 2 [Source:HGNC Symbol;Acc:HGNC:10690]	24	9	14	9	431	48.4	6.28	40.29	80.8	79.4	82.4	120.9	191.8	124.2	0.048741	0.555276
ENSBGRP00000036194.1		pep primary_assembly:LU_Bosgru_v3.0:20:66760694:66769999:1 gene:ENSBGRG00000022684.1 transcript:ENSBGRT00000041885.1 gene_biotype:protein_coding transcript_biotype:protein_coding gene_symbol:FBL description:fibrillarin [Source:HGNC Symbol;Acc:HGNC:3599]	27	9	18	9	374	39.3	9.99	37.53	73.5	76.6	72.8	142.2	149.4	155.2	4.56174e-05	0.498881
ENSBGRP00000035368.1		pep primary_assembly:LU_Bosgru_v3.0:24:29623156:29627192:1 gene:ENSBGRG00000022108.1 transcript:ENSBGRT00000040904.1 gene_biotype:protein_coding transcript_biotype:protein_coding gene_symbol:PSMB8 description:proteasome 20S subunit beta 8 [Source:HGNC Symbol;Acc:HGNC:9545]	32	8	14	8	276	30.3	8.02	38.94	84.6	80	81.7	103.6	141.5	149.1	0.0251788	0.62481
ENSBGRP00000027651.1		pep primary_assembly:LU_Bosgru_v3.0:13:57809183:57809614:1 gene:ENSBGRG00000017434.1 transcript:ENSBGRT00000031956.1 gene_biotype:protein_coding transcript_biotype:protein_coding gene_symbol:H2AX description:H2A.X variant histone [Source:HGNC Symbol;Acc:HGNC:4739]	45	9	61	4	143	15.1	10.74	142.07	66.4	64.6	60.4	123.7	195.7	196.3	0.0110474	0.371146
ENSBGRP00000007037.1		pep primary_assembly:LU_Bosgru_v3.0:7:77708189:77884355:1 gene:ENSBGRG00000004107.1 transcript:ENSBGRT00000008076.1 gene_biotype:protein_coding transcript_biotype:protein_coding gene_symbol:SMARCA2 description:SWI/SNF related, matrix associated, actin dependent regulator of chromatin, subfamily a, member 2 [Source:HGNC Symbol;Acc:HGNC:11098]	10	14	16	7	1572	178.7	7.2	31.78	81.7	87.5	84.4	123.7	136.6	138.7	0.000624082	0.635589
ENSBGRP00000022897.1		pep primary_assembly:LU_Bosgru_v3.0:12:4194083:4199739:-1 gene:ENSBGRG00000014404.1 transcript:ENSBGRT00000026423.1 gene_biotype:protein_coding transcript_biotype:protein_coding	32	8	56	1	161	18.2	9.94	133.21	52.4	44.9	47.6	143.5	149.1	304.5	0.0461806	0.242673
ENSBGRP00000020327.1	C1S	pep primary_assembly:LU_Bosgru_v3.0:2:16777503:16779246:-1 gene:ENSBGRG00000012858.1 transcript:ENSBGRT00000023517.1 gene_biotype:protein_coding transcript_biotype:protein_coding gene_symbol:MARCKSL1 description:MARCKS like 1 [Source:HGNC Symbol;Acc:HGNC:7142]	53	8	17	8	288	28.7	5.24	35.47	84.9	77.8	75.5	141.3	120.6	136.3	0.00146573	0.598192
ENSBGRP00000027202.1		pep primary_assembly:LU_Bosgru_v3.0:17:25907996:25982761:1 gene:ENSBGRG00000017033.1 transcript:ENSBGRT00000031393.1 gene_biotype:protein_coding transcript_biotype:protein_coding gene_symbol:HDGFL3 description:HDGF like 3 [Source:HGNC Symbol;Acc:HGNC:24937]	31	7	20	6	207	23.1	8.27	41.56	86.3	80.4	77.5	147	139.2	119	0.00355963	0.602665
ENSBGRP00000004729.1	RCAS1	pep primary_assembly:LU_Bosgru_v3.0:7:115950017:115959549:-1 gene:ENSBGRG00000002892.1 transcript:ENSBGRT00000005418.1 gene_biotype:protein_coding transcript_biotype:protein_coding gene_symbol:CTSB description:cathepsin B [Source:HGNC Symbol;Acc:HGNC:2527]	21	7	18	7	337	36.9	6.65	39.46	71.4	71.6	71.7	120.7	145	188.7	0.015915	0.472491
ENSBGRP00000039305.1		pep primary_assembly:LU_Bosgru_v3.0:11:10970308:11062717:-1 gene:ENSBGRG00000024678.1 transcript:ENSBGRT00000045602.1 gene_biotype:protein_coding transcript_biotype:protein_coding gene_symbol:MAP2K1 description:mitogen-activated protein kinase kinase 1 [Source:HGNC Symbol;Acc:HGNC:6840]	26	10	13	4	393	43.4	6.62	32.71	74.7	77.2	75.1	111	193.1	144.9	0.0360453	0.505568
ENSBGRP00000028242.1		pep primary_assembly:LU_Bosgru_v3.0:11:28985935:28986462:1 gene:ENSBGRG00000017840.1 transcript:ENSBGRT00000032702.1 gene_biotype:protein_coding transcript_biotype:protein_coding gene_symbol:ARF6 description:ADP ribosylation factor 6 [Source:HGNC Symbol;Acc:HGNC:659]	39	5	11	5	175	20.1	8.95	31.7	84.4	81.3	80.6	104.2	146.6	152	0.0262623	0.61147
ENSBGRP00000004766.1		pep primary_assembly:LU_Bosgru_v3.0:3:58958294:58969216:-1 gene:ENSBGRG00000002914.1 transcript:ENSBGRT00000005460.1 gene_biotype:protein_coding transcript_biotype:protein_coding	18	10	11	4	591	67.5	6.2	31.09	85.8	75	82.2	129.6	111.5	145	0.00943508	0.629371
ENSBGRP00000027174.1		pep primary_assembly:LU_Bosgru_v3.0:19:46946565:47157291:-1 gene:ENSBGRG00000016018.1 transcript:ENSBGRT00000031358.1 gene_biotype:protein_coding transcript_biotype:protein_coding gene_symbol:ABR description:ABR activator of RhoGEF and GTPase [Source:HGNC Symbol;Acc:HGNC:81]	9	10	12	10	1308	145.7	7.06	26.39	75.6	73.7	70.9	100.8	182.4	180.9	0.0394552	0.474467
ENSBGRP00000028811.1		pep primary_assembly:LU_Bosgru_v3.0:19:615969:967574:-1 gene:ENSBGRG00000018161.1 transcript:ENSBGRT00000033365.1 gene_biotype:protein_coding transcript_biotype:protein_coding gene_symbol:PRKCA description:protein kinase C alpha [Source:HGNC Symbol;Acc:HGNC:9393]	16	11	15	6	688	78.7	7.36	28.36	85.6	80.8	82.9	101.9	159.4	147.8	0.0389827	0.609386
ENSBGRP00000028424.1		pep primary_assembly:LU_Bosgru_v3.0:25:33914114:33937092:1 gene:ENSBGRG00000017884.1 transcript:ENSBGRT00000032920.1 gene_biotype:protein_coding transcript_biotype:protein_coding gene_symbol:PDCD4 description:programmed cell death 4 [Source:HGNC Symbol;Acc:HGNC:8763]	22	8	11	8	469	51.8	5.16	28.23	80.7	78.5	78.1	116.1	155.2	158.4	0.00925309	0.552246
ENSBGRP00000012565.1		pep primary_assembly:LU_Bosgru_v3.0:24:42800553:42833077:1 gene:ENSBGRG00000007821.1 transcript:ENSBGRT00000014490.1 gene_biotype:protein_coding transcript_biotype:protein_coding gene_symbol:DEK description:DEK proto-oncogene [Source:HGNC Symbol;Acc:HGNC:2768]	21	8	12	8	380	43.3	8.37	30.23	59.5	58.5	59.4	122.8	193.3	216.3	0.0136226	0.333208
ENSBGRP00000018607.1	Srec2	pep primary_assembly:LU_Bosgru_v3.0:22:54914707:55006448:-1 gene:ENSBGRG00000011640.1 transcript:ENSBGRT00000021561.1 gene_biotype:protein_coding transcript_biotype:protein_coding gene_symbol:OXSR1 description:oxidative stress responsive kinase 1 [Source:HGNC Symbol;Acc:HGNC:8508]	16	8	10	7	527	57.9	6.29	26.54	84.3	81	83.1	107.8	139.9	157.5	0.0230742	0.613031
ENSBGRP00000000467.1	CAGH1	pep primary_assembly:LU_Bosgru_v3.0:4:64590998:64608421:1 gene:ENSBGRG00000000345.1 transcript:ENSBGRT00000000550.1 gene_biotype:protein_coding transcript_biotype:protein_coding	66	8	19	2	88	10.9	9.33	38.33	72.7	81.7	76.5	145.5	139	154.6	0.000185326	0.525848
ENSBGRP00000001766.1		pep primary_assembly:LU_Bosgru_v3.0:7:31923288:31939336:1 gene:ENSBGRG00000001092.1 transcript:ENSBGRT00000002006.1 gene_biotype:protein_coding transcript_biotype:protein_coding gene_symbol:NIPSNAP3A description:nipsnap homolog 3A [Source:HGNC Symbol;Acc:HGNC:23619]	40	7	8	7	247	28.5	9.38	20.39	82.3	81	82.1	147.1	117.1	112.4	0.0158495	0.65162
ENSBGRP00000032150.1		pep primary_assembly:LU_Bosgru_v3.0:4:49356511:49520525:-1 gene:ENSBGRG00000020206.1 transcript:ENSBGRT00000037202.1 gene_biotype:protein_coding transcript_biotype:protein_coding gene_symbol:TNS3 description:tensin 3 [Source:HGNC Symbol;Acc:HGNC:21616]	7	9	11	7	1437	154.5	6.67	23.02	88.8	82.4	80.9	115.2	143.5	132.7	0.00568069	0.644098
ENSBGRP00000001239.1		pep primary_assembly:LU_Bosgru_v3.0:3:107713468:107753546:-1 gene:ENSBGRG00000000768.1 transcript:ENSBGRT00000001425.1 gene_biotype:protein_coding transcript_biotype:protein_coding gene_symbol:CMPK1 description:cytidine/uridine monophosphate kinase 1 [Source:HGNC Symbol;Acc:HGNC:18170]	25	6	11	6	300	33.8	9.55	23.84	85.5	82.3	82.6	106.7	142.3	150.4	0.021023	0.62694
ENSBGRP00000019098.1	CS	pep primary_assembly:LU_Bosgru_v3.0:3:6498993:6546849:-1 gene:ENSBGRG00000012118.1 transcript:ENSBGRT00000022134.1 gene_biotype:protein_coding transcript_biotype:protein_coding	19	8	10	8	521	58.2	9.61	25.04	53.9	53.7	54	104.7	220.7	246.7	0.0350238	0.282468
ENSBGRP00000004746.1	F52C9.6	pep primary_assembly:LU_Bosgru_v3.0:7:37755772:37768304:-1 gene:ENSBGRG00000002894.1 transcript:ENSBGRT00000005438.1 gene_biotype:protein_coding transcript_biotype:protein_coding	56	6	23	2	85	9.5	7.05	52.93	89.4	75	82.5	127.8	129.1	131.7	0.000395024	0.635358
ENSBGRP00000038925.1		pep primary_assembly:LU_Bosgru_v3.0:26:16367869:16381320:1 gene:ENSBGRG00000024374.1 transcript:ENSBGRT00000045136.1 gene_biotype:protein_coding transcript_biotype:protein_coding	16	9	10	9	652	74.4	6.07	27.56	72.3	85	78.6	101.5	149.5	169.7	0.0400673	0.560732
ENSBGRP00000005542.1		pep primary_assembly:LU_Bosgru_v3.0:8:7837642:7838052:-1 gene:ENSBGRG00000003421.1 transcript:ENSBGRT00000006353.1 gene_biotype:protein_coding transcript_biotype:protein_coding gene_symbol:H3-4 description:H3.4 histone [Source:HGNC Symbol;Acc:HGNC:4778]	36	8	40	4	136	15.4	11.27	79.88	71.6	70.2	67.2	115.4	172.6	191	0.0168521	0.436326
ENSBGRP00000042852.1		pep primary_assembly:LU_Bosgru_v3.0:9:19825514:19825924:1 gene:ENSBGRG00000026790.1 transcript:ENSBGRT00000049673.1 gene_biotype:protein_coding transcript_biotype:protein_coding	36	8	39	4	136	15.2	10.99	78.24	83.3	66.9	65.5	122.4	167.7	161.8	0.00680161	0.477318
ENSBGRP00000001708.1	SATB1	pep primary_assembly:LU_Bosgru_v3.0:3:21073054:21076279:-1 gene:ENSBGRG00000001008.1 transcript:ENSBGRT00000001943.1 gene_biotype:protein_coding transcript_biotype:protein_coding gene_symbol:ENSA description:endosulfine alpha [Source:HGNC Symbol;Acc:HGNC:3360]	68	8	12	7	139	15.5	6.19	26.15	83.2	80.9	77.9	114.1	142	135.4	0.00433007	0.618135
ENSBGRP00000023215.1	OARD1	pep primary_assembly:LU_Bosgru_v3.0:20:64586654:64593682:1 gene:ENSBGRG00000014536.1 transcript:ENSBGRT00000026785.1 gene_biotype:protein_coding transcript_biotype:protein_coding	20	5	15	1	171	18.8	9.33	38.59	86.7	81.1	78.3	111.7	130.4	135.1	0.00445176	0.652439
ENSBGRP00000008243.1		pep primary_assembly:LU_Bosgru_v3.0:8:11387300:11404657:-1 gene:ENSBGRG00000005041.1 transcript:ENSBGRT00000009487.1 gene_biotype:protein_coding transcript_biotype:protein_coding	11	12	14	12	998	112.7	9.06	36.25	86.6	78.4	79.9	102.2	163.1	152.8	0.0383814	0.585745
ENSBGRP00000020409.1	LGR4	pep primary_assembly:LU_Bosgru_v3.0:25:26996332:27009952:1 gene:ENSBGRG00000012710.1 transcript:ENSBGRT00000023609.1 gene_biotype:protein_coding transcript_biotype:protein_coding gene_symbol:GSTO1 description:glutathione S-transferase omega 1 [Source:HGNC Symbol;Acc:HGNC:13312]	19	6	9	1	344	38	8.24	24.98	73.8	67.7	71.9	95.9	192.2	183.2	0.0490866	0.45279
ENSBGRP00000023652.1		pep primary_assembly:LU_Bosgru_v3.0:2:12891151:12899924:1 gene:ENSBGRG00000014760.1 transcript:ENSBGRT00000027270.1 gene_biotype:protein_coding transcript_biotype:protein_coding gene_symbol:RCC1 description:regulator of chromosome condensation 1 [Source:HGNC Symbol;Acc:HGNC:1913]	17	7	12	7	458	48.9	8.43	23.58	84.2	79.2	77.3	132.6	141.6	151.6	0.000460333	0.565289
ENSBGRP00000020468.1		pep primary_assembly:LU_Bosgru_v3.0:14:86027375:86090911:-1 gene:ENSBGRG00000012944.1 transcript:ENSBGRT00000023675.1 gene_biotype:protein_coding transcript_biotype:protein_coding	20	7	15	6	404	45.5	5.26	27.56	70	69.3	63.3	190.8	142.4	142.2	0.00506812	0.426167
ENSBGRP00000006536.1		pep primary_assembly:LU_Bosgru_v3.0:5:81976613:81988880:-1 gene:ENSBGRG00000004059.1 transcript:ENSBGRT00000007500.1 gene_biotype:protein_coding transcript_biotype:protein_coding description:chromobox 5 [Source:HGNC Symbol;Acc:HGNC:1555]	38	7	12	7	191	22.2	5.86	19.81	68.8	67.7	65.8	150.2	147	173.9	0.000464198	0.429421
ENSBGRP00000026108.1	IMP.18P	pep primary_assembly:LU_Bosgru_v3.0:3:52857379:52889001:1 gene:ENSBGRG00000016412.1 transcript:ENSBGRT00000030145.1 gene_biotype:protein_coding transcript_biotype:protein_coding	23	7	11	5	329	36.3	6.05	24.78	82.5	73	68.7	178.5	145.2	139	0.00354357	0.484547
ENSBGRP00000010094.1		pep primary_assembly:LU_Bosgru_v3.0:3:213579:219158:-1 gene:ENSBGRG00000006280.1 transcript:ENSBGRT00000011585.1 gene_biotype:protein_coding transcript_biotype:protein_coding gene_symbol:S100A13 description:S100 calcium binding protein A13 [Source:HGNC Symbol;Acc:HGNC:10490]	49	6	15	6	98	11.2	5.58	36.96	82.8	74.9	72.9	144.8	156.1	123.1	0.00314097	0.543868
ENSBGRP00000017754.1	PRKG1B	pep primary_assembly:LU_Bosgru_v3.0:1:151916078:151946724:-1 gene:ENSBGRG00000011188.1 transcript:ENSBGRT00000020556.1 gene_biotype:protein_coding transcript_biotype:protein_coding	12	6	13	4	234	27.4	10.7	18.68	60.7	58.4	55.5	160.6	186.5	172.8	0.000112583	0.335834
ENSBGRP00000023457.1	PALM3	pep primary_assembly:LU_Bosgru_v3.0:19:27109866:27135388:1 gene:ENSBGRG00000014718.1 transcript:ENSBGRT00000027048.1 gene_biotype:protein_coding transcript_biotype:protein_coding gene_symbol:PIP4K2B description:phosphatidylinositol-5-phosphate 4-kinase type 2 beta [Source:HGNC Symbol;Acc:HGNC:8998]	19	8	10	8	416	47.3	7.33	17.38	78.2	83.4	80.7	116.9	144.7	149.7	0.00546078	0.589108
ENSBGRP00000024588.1	SLC66A3	pep primary_assembly:LU_Bosgru_v3.0:7:21261959:21386621:1 gene:ENSBGRG00000015312.1 transcript:ENSBGRT00000028358.1 gene_biotype:protein_coding transcript_biotype:protein_coding gene_symbol:FAM120A description:family with sequence similarity 120A [Source:HGNC Symbol;Acc:HGNC:13247]	10	9	10	9	1114	121.4	8.91	19.37	84.8	87.2	79.5	135.1	126.6	133	0.000153166	0.637193
ENSBGRP00000004453.1	CRSBP1	pep primary_assembly:LU_Bosgru_v3.0:6:102892522:103275264:-1 gene:ENSBGRG00000002633.1 transcript:ENSBGRT00000005102.1 gene_biotype:protein_coding transcript_biotype:protein_coding gene_symbol:PPP3CA description:protein phosphatase 3 catalytic subunit alpha [Source:HGNC Symbol;Acc:HGNC:9314]	15	7	12	5	511	57.6	6.3	26.15	79.9	82.2	79.9	107	155.8	145.8	0.0203593	0.592266
ENSBGRP00000037395.1		pep primary_assembly:LU_Bosgru_v3.0:20:11094098:11096893:1 gene:ENSBGRG00000023431.1 transcript:ENSBGRT00000043297.1 gene_biotype:protein_coding transcript_biotype:protein_coding gene_symbol:PSMB10 description:proteasome 20S subunit beta 10 [Source:HGNC Symbol;Acc:HGNC:9538]	18	4	11	4	273	29.1	6.39	25.23	71.1	62.2	68.4	124.6	172.3	175.4	0.00562762	0.427059
ENSBGRP00000026618.1	THOC7	pep primary_assembly:LU_Bosgru_v3.0:22:2546898:2654390:-1 gene:ENSBGRG00000016433.1 transcript:ENSBGRT00000030721.1 gene_biotype:protein_coding transcript_biotype:protein_coding gene_symbol:NUP210 description:nucleoporin 210 [Source:HGNC Symbol;Acc:HGNC:30052]	6	10	12	10	1889	203.6	6.84	25.79	71.5	74.3	68.6	112.7	174.2	186.2	0.0194677	0.453181
ENSBGRP00000017459.1	EMP55	pep primary_assembly:LU_Bosgru_v3.0:8:42412627:42416881:-1 gene:ENSBGRG00000010996.1 transcript:ENSBGRT00000020201.1 gene_biotype:protein_coding transcript_biotype:protein_coding gene_symbol:NHP2 description:NHP2 ribonucleoprotein [Source:HGNC Symbol;Acc:HGNC:14377]	31	3	5	3	153	17.2	8.15	18.18	80.5	79.6	77.9	131.9	127.3	155.2	0.00246707	0.574324
ENSBGRP00000005261.1	KIAA1807	pep primary_assembly:LU_Bosgru_v3.0:7:58054694:58083971:-1 gene:ENSBGRG00000003251.1 transcript:ENSBGRT00000006033.1 gene_biotype:protein_coding transcript_biotype:protein_coding gene_symbol:GLIPR2 description:GLI pathogenesis related 2 [Source:HGNC Symbol;Acc:HGNC:18007]	42	6	7	6	154	17.2	9.5	21.72	81.2	88.5	83.6	142.7	128.1	118.7	0.00341172	0.650321
ENSBGRP00000021415.1	KLHL30	pep primary_assembly:LU_Bosgru_v3.0:X:77360844:77494376:-1 gene:ENSBGRG00000013469.1 transcript:ENSBGRT00000024706.1 gene_biotype:protein_coding transcript_biotype:protein_coding gene_symbol:SH3BGRL description:SH3 domain binding glutamate rich protein like [Source:HGNC Symbol;Acc:HGNC:10823]	64	5	7	5	114	12.8	5.25	25.55	79.1	79.5	80.6	160.2	114.4	109.2	0.0409972	0.623241
ENSBGRP00000039674.1		pep primary_assembly:LU_Bosgru_v3.0:29:35469015:35579029:-1 gene:ENSBGRG00000024679.1 transcript:ENSBGRT00000046037.1 gene_biotype:protein_coding transcript_biotype:protein_coding gene_symbol:PICALM description:phosphatidylinositol binding clathrin assembly protein [Source:HGNC Symbol;Acc:HGNC:15514]	10	9	11	9	713	77.2	7.23	22.16	80.2	83.4	78.4	103.8	172.9	153	0.038443	0.563184
ENSBGRP00000017310.1	MMS19	pep primary_assembly:LU_Bosgru_v3.0:12:35214137:35355705:1 gene:ENSBGRG00000010844.1 transcript:ENSBGRT00000020013.1 gene_biotype:protein_coding transcript_biotype:protein_coding	20	8	12	2	323	36.8	6.95	28.71	60.2	55.8	57.6	250.1	121.8	169.9	0.0305624	0.320413
ENSBGRP00000041018.1		pep primary_assembly:LU_Bosgru_v3.0:29:37950439:37991777:-1 gene:ENSBGRG00000025732.1 transcript:ENSBGRT00000047570.1 gene_biotype:protein_coding transcript_biotype:protein_coding gene_symbol:CTSC description:cathepsin C [Source:HGNC Symbol;Acc:HGNC:2528]	15	5	7	5	463	51.9	7.46	21.29	79.2	79	73.6	117.9	139.4	175.3	0.0164842	0.53583
ENSBGRP00000033463.1		pep primary_assembly:LU_Bosgru_v3.0:2:18834797:18841037:-1 gene:ENSBGRG00000020966.1 transcript:ENSBGRT00000038674.1 gene_biotype:protein_coding transcript_biotype:protein_coding gene_symbol:PTMA description:prothymosin alpha [Source:HGNC Symbol;Acc:HGNC:9623]	14	5	20	5	182	19.5	4.06	47.22	78.3	70	68.5	107.2	177.6	180.3	0.0265095	0.466136
ENSBGRP00000022958.1	NDUFB8	pep primary_assembly:LU_Bosgru_v3.0:8:20605846:20607992:1 gene:ENSBGRG00000014436.1 transcript:ENSBGRT00000026491.1 gene_biotype:protein_coding transcript_biotype:protein_coding gene_symbol:LRG1 description:leucine rich alpha-2-glycoprotein 1 [Source:HGNC Symbol;Acc:HGNC:29480]	16	5	8	5	321	35.5	7.18	23.19	77.2	77.8	72.7	136.8	170.6	107.3	0.0273918	0.549072
ENSBGRP00000041566.1		pep primary_assembly:LU_Bosgru_v3.0:19:21824683:21840701:1 gene:ENSBGRG00000025857.1 transcript:ENSBGRT00000048216.1 gene_biotype:protein_coding transcript_biotype:protein_coding gene_symbol:UBTF description:upstream binding transcription factor [Source:HGNC Symbol;Acc:HGNC:12511]	13	9	9	8	720	84.1	5.64	19.78	71.1	69.9	70.1	126.8	162.6	186.1	0.00693061	0.443954
ENSBGRP00000013636.1	LZIC	pep primary_assembly:LU_Bosgru_v3.0:3:1079477:1111171:-1 gene:ENSBGRG00000008643.1 transcript:ENSBGRT00000015734.1 gene_biotype:protein_coding transcript_biotype:protein_coding gene_symbol:ADAR description:adenosine deaminase RNA specific [Source:HGNC Symbol;Acc:HGNC:225]	9	8	10	8	908	100.3	8.76	24.65	81.9	81.8	79.7	154.1	120.9	113.1	0.0186029	0.627158
ENSBGRP00000030602.1		pep primary_assembly:LU_Bosgru_v3.0:20:41238784:41486403:-1 gene:ENSBGRG00000019275.1 transcript:ENSBGRT00000035399.1 gene_biotype:protein_coding transcript_biotype:protein_coding gene_symbol:PLCG2 description:phospholipase C gamma 2 [Source:HGNC Symbol;Acc:HGNC:9066]	9	10	10	10	1313	152.7	6.9	16.8	77.2	80.8	79.4	119	138.1	154.8	0.00500667	0.576353
ENSBGRP00000029370.1		pep primary_assembly:LU_Bosgru_v3.0:29:25413199:25496818:-1 gene:ENSBGRG00000018531.1 transcript:ENSBGRT00000034009.1 gene_biotype:protein_coding transcript_biotype:protein_coding gene_symbol:PAK1 description:p21 (RAC1) activated kinase 1 [Source:HGNC Symbol;Acc:HGNC:8590]	9	4	7	1	544	60.5	5.86	21.89	75.7	83.6	75.2	112	159.8	142.7	0.0135668	0.565742
ENSBGRP00000030735.1		pep primary_assembly:LU_Bosgru_v3.0:9:4204339:4213103:1 gene:ENSBGRG00000019352.1 transcript:ENSBGRT00000035555.1 gene_biotype:protein_coding transcript_biotype:protein_coding description:actin related protein 2/3 complex subunit 5 like [Source:HGNC Symbol;Acc:HGNC:23366]	59	6	11	6	153	16.9	6.6	32.42	85.4	80.2	74.2	99.7	150.5	170.4	0.0473496	0.570138
ENSBGRP00000009033.1	IRAS	pep primary_assembly:LU_Bosgru_v3.0:8:11463704:11467559:-1 gene:ENSBGRG00000005621.1 transcript:ENSBGRT00000010393.1 gene_biotype:protein_coding transcript_biotype:protein_coding description:telomerase RNA component interacting RNase [Source:HGNC Symbol;Acc:HGNC:28424]	32	6	7	6	226	23.1	9.51	17.58	82.8	81.5	78.9	101	150.5	158	0.036444	0.593895
ENSBGRP00000041520.1		pep primary_assembly:LU_Bosgru_v3.0:22:13516613:13518238:-1 gene:ENSBGRG00000026033.1 transcript:ENSBGRT00000048145.1 gene_biotype:protein_coding transcript_biotype:protein_coding gene_symbol:RPL29 description:ribosomal protein L29 [Source:HGNC Symbol;Acc:HGNC:10331]	31	6	18	6	152	16.8	11.81	36.11	84.6	87.2	83	124.9	139.9	119.9	0.00212239	0.662334
ENSBGRP00000012637.1	PRO3113	pep primary_assembly:LU_Bosgru_v3.0:9:96546241:96577821:-1 gene:ENSBGRG00000007504.1 transcript:ENSBGRT00000014573.1 gene_biotype:protein_coding transcript_biotype:protein_coding gene_symbol:ZNF512 description:zinc finger protein 512 [Source:HGNC Symbol;Acc:HGNC:29380]	11	6	7	6	567	64.6	9.8	17.96	80.1	78.7	75.1	141.9	136.7	148.6	6.74879e-05	0.547519
ENSBGRP00000015814.1	TPST2	pep primary_assembly:LU_Bosgru_v3.0:11:95571939:95572716:1 gene:ENSBGRG00000009951.1 transcript:ENSBGRT00000018271.1 gene_biotype:protein_coding transcript_biotype:protein_coding	24	3	6	3	123	14.1	7.91	19.1	69.4	47.3	55.3	135.7	197.5	198.2	0.00525755	0.323673
ENSBGRP00000004842.1	KLHDC7B	pep primary_assembly:LU_Bosgru_v3.0:6:64505320:64652003:1 gene:ENSBGRG00000002901.1 transcript:ENSBGRT00000005542.1 gene_biotype:protein_coding transcript_biotype:protein_coding gene_symbol:PDS5A description:PDS5 cohesin associated factor A [Source:HGNC Symbol;Acc:HGNC:29088]	6	7	7	5	1335	150.5	7.91	17.51	68.7	72.2	65.2	119.1	173	202.3	0.0170936	0.416869
ENSBGRP00000021061.1	C9orf95	pep primary_assembly:LU_Bosgru_v3.0:24:26330348:26422803:-1 gene:ENSBGRG00000012243.1 transcript:ENSBGRT00000024312.1 gene_biotype:protein_coding transcript_biotype:protein_coding gene_symbol:MAPK13 description:mitogen-activated protein kinase 13 [Source:HGNC Symbol;Acc:HGNC:6875]	18	6	7	6	360	41.5	5.88	17.74	75.7	79.4	80.8	118.1	148.9	148.6	0.0043979	0.567613
ENSBGRP00000025985.1	SNAPG	pep primary_assembly:LU_Bosgru_v3.0:3:20370413:20370805:-1 gene:ENSBGRG00000016349.1 transcript:ENSBGRT00000029983.1 gene_biotype:protein_coding transcript_biotype:protein_coding gene_symbol:H2AC21 description:H2A clustered histone 21 [Source:HGNC Symbol;Acc:HGNC:20508]	35	4	31	1	130	14	10.89	69.36	75.2	70.9	72.1	105.6	176.6	172.5	0.0267756	0.479877
ENSBGRP00000003066.1	Wnt-3a	pep primary_assembly:LU_Bosgru_v3.0:6:111830175:111833063:1 gene:ENSBGRG00000001872.1 transcript:ENSBGRT00000003489.1 gene_biotype:protein_coding transcript_biotype:protein_coding gene_symbol:GAR1 description:GAR1 ribonucleoprotein [Source:HGNC Symbol;Acc:HGNC:14264]	19	2	4	2	193	20.6	9.99	14.15	77.1	80.6	78.6	136.9	137.4	142.8	9.52498e-06	0.566531
ENSBGRP00000000497.1		pep primary_assembly:LU_Bosgru_v3.0:5:110715997:110722194:-1 gene:ENSBGRG00000000358.1 transcript:ENSBGRT00000000586.1 gene_biotype:protein_coding transcript_biotype:protein_coding gene_symbol:PTMS description:parathymosin [Source:HGNC Symbol;Acc:HGNC:9629]	23	3	10	3	102	11.5	4.16	20.87	58.2	51.9	47.8	142.5	211.9	217	0.00470767	0.276339
ENSBGRP00000038836.1		pep primary_assembly:LU_Bosgru_v3.0:23:49816519:49842171:-1 gene:ENSBGRG00000024391.1 transcript:ENSBGRT00000045029.1 gene_biotype:protein_coding transcript_biotype:protein_coding gene_symbol:PRKAA1 description:protein kinase AMP-activated catalytic subunit alpha 1 [Source:HGNC Symbol;Acc:HGNC:9376]	13	7	8	7	574	65.6	8.1	15.78	80	86.6	80.9	110.4	144.2	143.8	0.011544	0.621235
ENSBGRP00000028610.1		pep primary_assembly:LU_Bosgru_v3.0:11:2473373:2476857:-1 gene:ENSBGRG00000017978.1 transcript:ENSBGRT00000033124.1 gene_biotype:protein_coding transcript_biotype:protein_coding gene_symbol:CHMP4A description:charged multivesicular body protein 4A [Source:HGNC Symbol;Acc:HGNC:20274]	20	4	5	4	265	29.4	4.91	15.69	83.2	76.9	78.2	100.9	152	154.2	0.0325243	0.58536
ENSBGRP00000006268.1	RBBP1	pep primary_assembly:LU_Bosgru_v3.0:4:110019148:110026249:1 gene:ENSBGRG00000003880.1 transcript:ENSBGRT00000007186.1 gene_biotype:protein_coding transcript_biotype:protein_coding	38	5	11	5	82	9.3	9.58	19.74	88.3	84.2	80.3	101.9	148.2	136.3	0.0340353	0.654244
ENSBGRP00000003755.1	FUNDC1	pep primary_assembly:LU_Bosgru_v3.0:2:144195346:144256301:-1 gene:ENSBGRG00000000849.1 transcript:ENSBGRT00000004311.1 gene_biotype:protein_coding transcript_biotype:protein_coding gene_symbol:BIN1 description:bridging integrator 1 [Source:HGNC Symbol;Acc:HGNC:1052]	12	5	6	4	509	55.9	5.16	11.91	73.1	64.4	67	182.8	132.9	172.3	0.00358026	0.419057
ENSBGRP00000036448.1		pep primary_assembly:LU_Bosgru_v3.0:11:31152603:31156995:-1 gene:ENSBGRG00000022839.1 transcript:ENSBGRT00000042174.1 gene_biotype:protein_coding transcript_biotype:protein_coding	30	5	6	5	220	25.1	6.14	12.54	78.5	77.6	74.5	120	172.8	137.7	0.0128313	0.535656
ENSBGRP00000014381.1	TXREB1	pep primary_assembly:LU_Bosgru_v3.0:5:121150946:121162708:-1 gene:ENSBGRG00000009006.1 transcript:ENSBGRT00000016556.1 gene_biotype:protein_coding transcript_biotype:protein_coding gene_symbol:SNU13 description:small nuclear ribonucleoprotein 13 [Source:HGNC Symbol;Acc:HGNC:7819]	40	5	8	5	128	14.2	8.46	16.9	71.1	75.2	75.9	135.4	156.3	161.1	0.000665463	0.490724
ENSBGRP00000009551.1	GIGYF2	pep primary_assembly:LU_Bosgru_v3.0:12:61523316:61583465:1 gene:ENSBGRG00000005933.1 transcript:ENSBGRT00000010991.1 gene_biotype:protein_coding transcript_biotype:protein_coding gene_symbol:RPRD1B description:regulation of nuclear pre-mRNA domain containing 1B [Source:HGNC Symbol;Acc:HGNC:16209]	21	6	7	6	326	36.9	5.97	18.79	80.3	81.2	82	109.3	146.5	159.6	0.0190818	0.586182
ENSBGRP00000040429.1		pep primary_assembly:LU_Bosgru_v3.0:X:85956630:86001534:-1 gene:ENSBGRG00000025338.1 transcript:ENSBGRT00000046871.1 gene_biotype:protein_coding transcript_biotype:protein_coding gene_symbol:OGT description:O-linked N-acetylglucosamine (GlcNAc) transferase [Source:HGNC Symbol;Acc:HGNC:8127]	5	5	6	5	1046	116.9	6.7	13.73	84.1	76.7	83	116.6	133	152.2	0.00751366	0.60677
ENSBGRP00000004260.1		pep primary_assembly:LU_Bosgru_v3.0:4:18834298:18883405:1 gene:ENSBGRG00000002613.1 transcript:ENSBGRT00000004887.1 gene_biotype:protein_coding transcript_biotype:protein_coding gene_symbol:ZC3HAV1 description:zinc finger CCCH-type containing, antiviral 1 [Source:HGNC Symbol;Acc:HGNC:23721]	7	6	6	6	899	100.9	8.1	13.02	84.3	88.2	85.1	111.4	139	149.7	0.0143672	0.643839
ENSBGRP00000013842.1	CENTB5	pep primary_assembly:LU_Bosgru_v3.0:3:46468535:46543729:-1 gene:ENSBGRG00000008748.1 transcript:ENSBGRT00000015961.1 gene_biotype:protein_coding transcript_biotype:protein_coding	21	4	6	4	250	27.7	6.33	17.68	76	74.2	76.6	145.9	145.4	138.3	1.21851e-05	0.527933
ENSBGRP00000033449.1		pep primary_assembly:LU_Bosgru_v3.0:29:12819175:12828670:-1 gene:ENSBGRG00000020962.1 transcript:ENSBGRT00000038659.1 gene_biotype:protein_coding transcript_biotype:protein_coding gene_symbol:CCDC86 description:coiled-coil domain containing 86 [Source:HGNC Symbol;Acc:HGNC:28359]	21	7	7	7	354	39.8	10.27	10.86	83.8	85.2	82.5	113.1	135.1	152.4	0.0120605	0.627808
ENSBGRP00000041570.1		pep primary_assembly:LU_Bosgru_v3.0:21:39850554:39851244:1 gene:ENSBGRG00000026077.1 transcript:ENSBGRT00000048220.1 gene_biotype:protein_coding transcript_biotype:protein_coding gene_symbol:CHMP1B description:charged multivesicular body protein 1B [Source:HGNC Symbol;Acc:HGNC:24287]	21	6	8	6	214	23.7	8.37	19.72	82.7	86.1	80	116.2	140.9	149.3	0.00648585	0.612205
ENSBGRP00000009236.1	TARS	pep primary_assembly:LU_Bosgru_v3.0:3:117850143:117910123:1 gene:ENSBGRG00000005635.1 transcript:ENSBGRT00000010620.1 gene_biotype:protein_coding transcript_biotype:protein_coding gene_symbol:INPP5B description:inositol polyphosphate-5-phosphatase B [Source:HGNC Symbol;Acc:HGNC:6077]	5	4	5	4	912	103.4	5.47	12.12	78.7	77.7	79.2	114.1	160.4	165.1	0.0139511	0.535942
ENSBGRP00000010598.1		pep primary_assembly:LU_Bosgru_v3.0:11:76310378:76318197:-1 gene:ENSBGRG00000006618.1 transcript:ENSBGRT00000012185.1 gene_biotype:protein_coding transcript_biotype:protein_coding gene_symbol:NPC2 description:NPC intracellular cholesterol transporter 2 [Source:HGNC Symbol;Acc:HGNC:14537]	40	4	4	4	149	16.6	7.99	10.93	81.6	74.2	74.3	104.1	157.2	185.1	0.0392058	0.515457
ENSBGRP00000001605.1	C12orf69	pep primary_assembly:LU_Bosgru_v3.0:5:124782506:124884621:1 gene:ENSBGRG00000000902.1 transcript:ENSBGRT00000001832.1 gene_biotype:protein_coding transcript_biotype:protein_coding gene_symbol:FBLN1 description:fibulin 1 [Source:HGNC Symbol;Acc:HGNC:3600]	9	4	4	1	674	74.2	5.02	13.41	73.1	71.3	66.9	108.9	171.5	156.8	0.0166009	0.483303
ENSBGRP00000007668.1	UNQ386/PRO718	pep primary_assembly:LU_Bosgru_v3.0:9:31581884:31835361:-1 gene:ENSBGRG00000003746.1 transcript:ENSBGRT00000008827.1 gene_biotype:protein_coding transcript_biotype:protein_coding gene_symbol:DYSF description:dysferlin [Source:HGNC Symbol;Acc:HGNC:3097]	3	6	7	3	2120	240.6	5.81	14.71	91.7	82.4	85.5	115.4	158	139.7	0.0154908	0.628419
ENSBGRP00000019773.1	ZNF24	pep primary_assembly:LU_Bosgru_v3.0:20:64144417:64173568:1 gene:ENSBGRG00000012511.1 transcript:ENSBGRT00000022892.1 gene_biotype:protein_coding transcript_biotype:protein_coding gene_symbol:ETHE1 description:ETHE1 persulfide dioxygenase [Source:HGNC Symbol;Acc:HGNC:23287]	20	4	6	4	254	27.9	7.06	17.08	91.6	79.4	82.8	121.9	130.4	142	0.00241571	0.643672
ENSBGRP00000023590.1	RER1	pep primary_assembly:LU_Bosgru_v3.0:4:118027787:118072551:-1 gene:ENSBGRG00000013466.1 transcript:ENSBGRT00000027197.1 gene_biotype:protein_coding transcript_biotype:protein_coding gene_symbol:COL1A2 description:collagen type I alpha 2 chain [Source:HGNC Symbol;Acc:HGNC:2198]	4	5	9	5	1364	129	9.14	19.32	57.6	49.1	50.7	97.6	225.7	253.6	0.0438057	0.272838
ENSBGRP00000004896.1	pol	pep primary_assembly:LU_Bosgru_v3.0:3:22639865:22647982:-1 gene:ENSBGRG00000002990.1 transcript:ENSBGRT00000005601.1 gene_biotype:protein_coding transcript_biotype:protein_coding	44	4	7	4	105	11.5	7.28	16.26	67.7	59.8	62	127.7	196.9	202	0.00954022	0.359856
ENSBGRP00000005847.1	ZMYND11	pep primary_assembly:LU_Bosgru_v3.0:5:97923380:97923574:-1 gene:ENSBGRG00000003592.1 transcript:ENSBGRT00000006696.1 gene_biotype:protein_coding transcript_biotype:protein_coding	36	4	11	4	64	7.1	9.92	19.97	78.8	69.3	68.9	136.2	144.8	157.4	0.000446391	0.494982
ENSBGRP00000014735.1	UBXD8	pep primary_assembly:LU_Bosgru_v3.0:24:43257767:43330113:1 gene:ENSBGRG00000009018.1 transcript:ENSBGRT00000016963.1 gene_biotype:protein_coding transcript_biotype:protein_coding gene_symbol:NUP153 description:nucleoporin 153 [Source:HGNC Symbol;Acc:HGNC:8062]	5	4	4	4	1481	153.5	8.85	7.89	75.7	81.3	83.1	109.5	135.9	152.4	0.0143516	0.60357
ENSBGRP00000030206.1		pep primary_assembly:LU_Bosgru_v3.0:6:4830145:4855651:1 gene:ENSBGRG00000018881.1 transcript:ENSBGRT00000034954.1 gene_biotype:protein_coding transcript_biotype:protein_coding description:C-terminal binding protein 1 [Source:HGNC Symbol;Acc:HGNC:2494]	15	6	7	4	436	47	6.77	14.98	80.9	85.8	84.1	122.2	134.1	126.2	0.000314044	0.655686
ENSBGRP00000024806.1	PCDHGA5	pep primary_assembly:LU_Bosgru_v3.0:2:101894552:102265090:1 gene:ENSBGRG00000015350.1 transcript:ENSBGRT00000028620.1 gene_biotype:protein_coding transcript_biotype:protein_coding gene_symbol:FMNL2 description:formin like 2 [Source:HGNC Symbol;Acc:HGNC:18267]	4	4	4	1	1091	124	7.8	12.06	81	58.6	66.1	174.2	140.5	128.1	0.00661895	0.464544
ENSBGRP00000003869.1	LHX8	pep primary_assembly:LU_Bosgru_v3.0:5:77300771:77359834:-1 gene:ENSBGRG00000002044.1 transcript:ENSBGRT00000004437.1 gene_biotype:protein_coding transcript_biotype:protein_coding gene_symbol:FMNL3 description:formin like 3 [Source:HGNC Symbol;Acc:HGNC:23698]	4	5	5	1	1025	116.4	6.79	12.8	80	86.4	79	139.3	124.4	110.9	0.00721583	0.655099
ENSBGRP00000019975.1	Shisa6	pep primary_assembly:LU_Bosgru_v3.0:9:38891083:38928464:-1 gene:ENSBGRG00000012523.1 transcript:ENSBGRT00000023122.1 gene_biotype:protein_coding transcript_biotype:protein_coding gene_symbol:EIF2AK2 description:eukaryotic translation initiation factor 2 alpha kinase 2 [Source:HGNC Symbol;Acc:HGNC:9437]	9	4	5	4	533	60.2	8.35	11.91	83.7	78.6	84.3	128.7	148.6	131	0.00118215	0.603968
ENSBGRP00000034810.1		pep primary_assembly:LU_Bosgru_v3.0:16:80839974:80850882:1 gene:ENSBGRG00000021775.1 transcript:ENSBGRT00000040243.1 gene_biotype:protein_coding transcript_biotype:protein_coding gene_symbol:COMT description:catechol-O-methyltransferase [Source:HGNC Symbol;Acc:HGNC:2228]	13	2	2	2	291	32.6	5.91	7.96	83	81.5	79.9	125.3	144.8	114	0.00673905	0.636293
ENSBGRP00000007914.1	CDC14A	pep primary_assembly:LU_Bosgru_v3.0:2:8073635:8076035:1 gene:ENSBGRG00000004874.1 transcript:ENSBGRT00000009101.1 gene_biotype:protein_coding transcript_biotype:protein_coding	14	3	6	3	235	25.1	8.06	13.79	78.6	81.1	77.4	108.1	164.9	148.2	0.0220924	0.562915
ENSBGRP00000036971.1		pep primary_assembly:LU_Bosgru_v3.0:X:34319050:34322869:1 gene:ENSBGRG00000023119.1 transcript:ENSBGRT00000042791.1 gene_biotype:protein_coding transcript_biotype:protein_coding gene_symbol:CETN2 description:centrin 2 [Source:HGNC Symbol;Acc:HGNC:1867]	11	2	4	1	241	27.2	6.01	10.88	78.2	76.2	66.8	134	130.8	150.7	0.000801374	0.532371
ENSBGRP00000000436.1		pep primary_assembly:LU_Bosgru_v3.0:4:64545152:64576604:1 gene:ENSBGRG00000000320.1 transcript:ENSBGRT00000000516.1 gene_biotype:protein_coding transcript_biotype:protein_coding	27	3	6	1	151	16.9	7.24	13.67	80.2	79.2	83.4	121	134	125	0.00034964	0.638947
ENSBGRP00000041582.1		pep primary_assembly:LU_Bosgru_v3.0:8:4766928:4775166:1 gene:ENSBGRG00000026081.1 transcript:ENSBGRT00000048234.1 gene_biotype:protein_coding transcript_biotype:protein_coding gene_symbol:CCDC124 description:coiled-coil domain containing 124 [Source:HGNC Symbol;Acc:HGNC:25171]	27	6	6	6	224	26	9.52	13.32	81	82.5	78.7	104.2	137	167.8	0.039071	0.592176
ENSBGRP00000035931.1		pep primary_assembly:LU_Bosgru_v3.0:3:2512066:2529145:-1 gene:ENSBGRG00000022445.1 transcript:ENSBGRT00000041574.1 gene_biotype:protein_coding transcript_biotype:protein_coding gene_symbol:UBQLN4 description:ubiquilin 4 [Source:HGNC Symbol;Acc:HGNC:1237]	6	3	6	2	601	63.9	5.3	15.42	70.9	67.6	69.4	149	153.6	139.8	4.75738e-05	0.469937
ENSBGRP00000036386.1		pep primary_assembly:LU_Bosgru_v3.0:27:26903073:26907411:-1 gene:ENSBGRG00000022799.1 transcript:ENSBGRT00000042106.1 gene_biotype:protein_coding transcript_biotype:protein_coding gene_symbol:PCBD1 description:pterin-4 alpha-carbinolamine dehydratase 1 [Source:HGNC Symbol;Acc:HGNC:8646]	32	3	5	2	104	11.9	6.8	13.16	86	70.8	67.2	176.7	122.9	135.1	0.0152762	0.515298
ENSBGRP00000007940.1	44287	pep primary_assembly:LU_Bosgru_v3.0:9:14471332:14492073:-1 gene:ENSBGRG00000004936.1 transcript:ENSBGRT00000009135.1 gene_biotype:protein_coding transcript_biotype:protein_coding gene_symbol:BRD3 description:bromodomain containing 3 [Source:HGNC Symbol;Acc:HGNC:1104]	7	4	4	3	722	79	9.38	7.18	82.7	70	84.7	153.8	126.9	137.9	0.00263472	0.567129
ENSBGRP00000027791.1		pep primary_assembly:LU_Bosgru_v3.0:29:24666560:24694704:-1 gene:ENSBGRG00000017480.1 transcript:ENSBGRT00000032127.1 gene_biotype:protein_coding transcript_biotype:protein_coding	17	5	6	4	292	32.6	8.22	11.73	66.6	59.5	57.6	201.9	183.3	127.8	0.00807421	0.35809
ENSBGRP00000027557.1		pep primary_assembly:LU_Bosgru_v3.0:24:3467487:3467759:1 gene:ENSBGRG00000017370.1 transcript:ENSBGRT00000031839.1 gene_biotype:protein_coding transcript_biotype:protein_coding gene_symbol:HMGN4 description:high mobility group nucleosomal binding domain 4 [Source:HGNC Symbol;Acc:HGNC:4989]	41	4	9	3	90	9.6	10.48	13.59	58	55.8	51.1	152.6	196.2	179.1	0.000708073	0.31237
ENSBGRP00000005114.1		pep primary_assembly:LU_Bosgru_v3.0:8:7376154:7386932:1 gene:ENSBGRG00000003137.1 transcript:ENSBGRT00000005862.1 gene_biotype:protein_coding transcript_biotype:protein_coding description:guanylate kinase 1 [Source:HGNC Symbol;Acc:HGNC:4693]	15	3	4	3	219	24	8.59	8.53	80.2	73.7	75.4	104.8	161.8	170.9	0.0288232	0.524114
ENSBGRP00000040043.1		pep primary_assembly:LU_Bosgru_v3.0:8:4181549:4183534:-1 gene:ENSBGRG00000025117.1 transcript:ENSBGRT00000046437.1 gene_biotype:protein_coding transcript_biotype:protein_coding	13	2	3	2	175	19.5	7.71	8.11	78.9	75.2	72	106.1	193.5	160.8	0.0378801	0.491095
ENSBGRP00000026131.1	TIH1	pep primary_assembly:LU_Bosgru_v3.0:8:105146373:105205752:1 gene:ENSBGRG00000015462.1 transcript:ENSBGRT00000030168.1 gene_biotype:protein_coding transcript_biotype:protein_coding gene_symbol:LNPEP description:leucyl and cystinyl aminopeptidase [Source:HGNC Symbol;Acc:HGNC:6656]	5	4	4	4	902	103.2	6.7	10.11	72.8	82.1	70.2	104.6	170.3	168.6	0.0293543	0.507554
ENSBGRP00000022960.1	Png	pep primary_assembly:LU_Bosgru_v3.0:6:3224024:3227043:1 gene:ENSBGRG00000014329.1 transcript:ENSBGRT00000026493.1 gene_biotype:protein_coding transcript_biotype:protein_coding	6	2	3	2	488	50.7	9.99	9.86	80.1	78.2	72.5	109.5	177.5	137.6	0.0312932	0.54357
ENSBGRP00000003689.1	pol	pep primary_assembly:LU_Bosgru_v3.0:1:69547278:69574114:1 gene:ENSBGRG00000002270.1 transcript:ENSBGRT00000004229.1 gene_biotype:protein_coding transcript_biotype:protein_coding gene_symbol:POGLUT1 description:protein O-glucosyltransferase 1 [Source:HGNC Symbol;Acc:HGNC:22954]	10	4	5	4	392	46	8.48	11.66	72.9	80.8	78.5	154.6	132.4	141.7	0.000668531	0.541638
ENSBGRP00000042107.1		pep primary_assembly:LU_Bosgru_v3.0:20:11357235:11406197:-1 gene:ENSBGRG00000026349.1 transcript:ENSBGRT00000048826.1 gene_biotype:protein_coding transcript_biotype:protein_coding gene_symbol:CTCF description:CCCTC-binding factor [Source:HGNC Symbol;Acc:HGNC:13723]	7	6	7	6	727	82.7	6.96	10.36	68.6	66.9	67.8	134.6	164.2	192.6	0.0045851	0.413716
ENSBGRP00000008740.1		pep primary_assembly:LU_Bosgru_v3.0:13:40299006:40333697:1 gene:ENSBGRG00000005446.1 transcript:ENSBGRT00000010061.1 gene_biotype:protein_coding transcript_biotype:protein_coding gene_symbol:OLFML1 description:olfactomedin like 1 [Source:HGNC Symbol;Acc:HGNC:24473]	9	3	3	3	402	46.2	8.27	9.05	74.1	59	68.5	180.5	143.2	156.1	0.00141271	0.420175
ENSBGRP00000041678.1		pep primary_assembly:LU_Bosgru_v3.0:X:86491894:86563823:1 gene:ENSBGRG00000026130.1 transcript:ENSBGRT00000048340.1 gene_biotype:protein_coding transcript_biotype:protein_coding gene_symbol:SNX12 description:sorting nexin 12 [Source:HGNC Symbol;Acc:HGNC:14976]	22	3	5	3	179	20.9	8.28	13.68	81	81.7	85.7	109.6	147.2	132.9	0.0130471	0.637413
ENSBGRP00000002488.1	IRK3	pep primary_assembly:LU_Bosgru_v3.0:6:56710733:56769744:1 gene:ENSBGRG00000001531.1 transcript:ENSBGRT00000002823.1 gene_biotype:protein_coding transcript_biotype:protein_coding	17	4	5	4	215	24.9	5.12	12.8	85	79.5	81.2	108.5	156.5	137.7	0.0204303	0.610132
ENSBGRP00000028014.1		pep primary_assembly:LU_Bosgru_v3.0:29:24709837:24714878:1 gene:ENSBGRG00000017635.1 transcript:ENSBGRT00000032427.1 gene_biotype:protein_coding transcript_biotype:protein_coding	15	3	4	2	177	19.5	8.28	10.85	29.4	23	24.8	303.3	234.2	150.8	0.00991042	0.11216
ENSBGRP00000032767.1		pep primary_assembly:LU_Bosgru_v3.0:3:128340266:128433327:1 gene:ENSBGRG00000020281.1 transcript:ENSBGRT00000037869.1 gene_biotype:protein_coding transcript_biotype:protein_coding description:LRR binding FLII interacting protein 1 [Source:HGNC Symbol;Acc:HGNC:6702]	9	5	5	4	763	82.8	4.58	8.42	84	79.4	73.1	105.3	154.5	176.6	0.0352811	0.541934
ENSBGRP00000017908.1		pep primary_assembly:LU_Bosgru_v3.0:1:151916078:151922468:-1 gene:ENSBGRG00000011188.1 transcript:ENSBGRT00000020738.1 gene_biotype:protein_coding transcript_biotype:protein_coding	31	4	7	2	117	12.5	8.88	9.47	64.7	52.7	55.7	155.8	178.1	190.8	0.000416079	0.329903
ENSBGRP00000032035.1		pep primary_assembly:LU_Bosgru_v3.0:21:16728566:16856230:-1 gene:ENSBGRG00000020114.1 transcript:ENSBGRT00000037063.1 gene_biotype:protein_coding transcript_biotype:protein_coding gene_symbol:MAPRE2 description:microtubule associated protein RP/EB family member 2 [Source:HGNC Symbol;Acc:HGNC:6891]	9	2	3	1	326	37	5.57	10.21	72.5	71.1	74.2	98.2	180.8	185.4	0.0441201	0.468992
ENSBGRP00000040703.1		pep primary_assembly:LU_Bosgru_v3.0:19:21691918:21698069:-1 gene:ENSBGRG00000025528.1 transcript:ENSBGRT00000047193.1 gene_biotype:protein_coding transcript_biotype:protein_coding gene_symbol:GRN description:granulin precursor [Source:HGNC Symbol;Acc:HGNC:4601]	4	2	3	2	620	66.7	7.64	6.87	90.8	83.5	78.4	149.7	107.9	127.1	0.0251039	0.656875
ENSBGRP00000040631.1		pep primary_assembly:LU_Bosgru_v3.0:22:12642580:12672232:1 gene:ENSBGRG00000025476.1 transcript:ENSBGRT00000047097.1 gene_biotype:protein_coding transcript_biotype:protein_coding gene_symbol:MAPKAPK3 description:MAPK activated protein kinase 3 [Source:HGNC Symbol;Acc:HGNC:6888]	11	3	3	3	387	42.4	8.37	7.68	75.5	80.7	78.3	134	162.4	141.3	0.00143392	0.535755
ENSBGRP00000013099.1	CENPP	pep primary_assembly:LU_Bosgru_v3.0:8:47049879:47058073:1 gene:ENSBGRG00000008272.1 transcript:ENSBGRT00000015112.1 gene_biotype:protein_coding transcript_biotype:protein_coding gene_symbol:WDR18 description:WD repeat domain 18 [Source:HGNC Symbol;Acc:HGNC:17956]	7	3	4	3	444	48.8	6.65	7.87	84.8	77.8	77.3	131.5	138.6	138.8	7.85782e-05	0.586696
ENSBGRP00000005387.1		pep primary_assembly:LU_Bosgru_v3.0:1:97890476:97982677:1 gene:ENSBGRG00000003307.1 transcript:ENSBGRT00000006173.1 gene_biotype:protein_coding transcript_biotype:protein_coding gene_symbol:TBL1XR1 description:transducin beta like 1 X-linked receptor 1 [Source:HGNC Symbol;Acc:HGNC:29529]	8	4	4	4	524	56.4	5.64	10	82.6	82.4	80.5	119.8	133.4	142.3	0.00160592	0.620733
ENSBGRP00000038232.1		pep primary_assembly:LU_Bosgru_v3.0:19:20952290:20953910:-1 gene:ENSBGRG00000023992.1 transcript:ENSBGRT00000044293.1 gene_biotype:protein_coding transcript_biotype:protein_coding gene_symbol:HEXIM1 description:HEXIM P-TEFb complex subunit 1 [Source:HGNC Symbol;Acc:HGNC:24953]	15	4	4	4	242	28	5	9.22	74.9	75.4	71.9	164.4	127.4	144.1	0.00269375	0.50975
ENSBGRP00000039375.1		pep primary_assembly:LU_Bosgru_v3.0:19:41278928:41282724:-1 gene:ENSBGRG00000024751.1 transcript:ENSBGRT00000045688.1 gene_biotype:protein_coding transcript_biotype:protein_coding gene_symbol:C17orf49 description:chromosome 17 open reading frame 49 [Source:HGNC Symbol;Acc:HGNC:28737]	12	2	2	2	237	25.2	9.39	7.76	81.6	83.3	78.7	125.2	127.5	117.4	0.000226182	0.6582
ENSBGRP00000013223.1	TNFAIP8	pep primary_assembly:LU_Bosgru_v3.0:3:562077:566437:-1 gene:ENSBGRG00000008324.1 transcript:ENSBGRT00000015260.1 gene_biotype:protein_coding transcript_biotype:protein_coding	17	4	6	1	219	25	8.72	10.34	75.2	83.9	82.6	129.6	148.8	157.2	0.00168207	0.554867
ENSBGRP00000037108.1		pep primary_assembly:LU_Bosgru_v3.0:13:18482129:18497117:-1 gene:ENSBGRG00000023221.1 transcript:ENSBGRT00000042942.1 gene_biotype:protein_coding transcript_biotype:protein_coding gene_symbol:COMMD9 description:COMM domain containing 9 [Source:HGNC Symbol;Acc:HGNC:25014]	17	2	2	2	198	21.7	5.63	7	85.8	96.2	72.6	111.3	146.5	133.2	0.021045	0.651151
ENSBGRP00000021109.1		pep primary_assembly:LU_Bosgru_v3.0:X:93149833:93167294:1 gene:ENSBGRG00000011021.1 transcript:ENSBGRT00000024367.1 gene_biotype:protein_coding transcript_biotype:protein_coding gene_symbol:RBM10 description:RNA binding motif protein 10 [Source:HGNC Symbol;Acc:HGNC:9896]	5	4	4	3	972	107.7	5.96	6.31	84.9	82.3	83.6	117.6	132.3	142	0.00273942	0.639959
ENSBGRP00000000221.1	F3	pep primary_assembly:LU_Bosgru_v3.0:1:38729830:38825987:-1 gene:ENSBGRG00000000164.1 transcript:ENSBGRT00000000269.1 gene_biotype:protein_coding transcript_biotype:protein_coding gene_symbol:CGGBP1 description:CGG triplet repeat binding protein 1 [Source:HGNC Symbol;Acc:HGNC:1888]	19	3	3	3	181	20.6	9.51	7.3	72.6	74.4	69.6	126.4	162.8	174.3	0.00475992	0.467314
ENSBGRP00000028577.1		pep primary_assembly:LU_Bosgru_v3.0:27:5184939:5188268:-1 gene:ENSBGRG00000018052.1 transcript:ENSBGRT00000033091.1 gene_biotype:protein_coding transcript_biotype:protein_coding gene_symbol:IRF2BP2 description:interferon regulatory factor 2 binding protein 2 [Source:HGNC Symbol;Acc:HGNC:21729]	7	3	3	3	572	59.2	8.6	5.26	85.5	84.2	84.4	134.5	140.3	126	0.000303082	0.633982
ENSBGRP00000017353.1		pep primary_assembly:LU_Bosgru_v3.0:14:76689670:76730247:-1 gene:ENSBGRG00000010723.1 transcript:ENSBGRT00000020066.1 gene_biotype:protein_coding transcript_biotype:protein_coding	9	2	2	2	431	46.5	7.4	9.48	74.9	82.8	77.3	148	150.3	135.1	0.000233167	0.542224
ENSBGRP00000027495.1		pep primary_assembly:LU_Bosgru_v3.0:14:87170575:87227144:1 gene:ENSBGRG00000016090.1 transcript:ENSBGRT00000031757.1 gene_biotype:protein_coding transcript_biotype:protein_coding gene_symbol:MAPKAPK2 description:MAPK activated protein kinase 2 [Source:HGNC Symbol;Acc:HGNC:6887]	11	4	4	4	398	45.3	8.97	10.82	84.3	88.7	78.2	112.6	147.7	131.1	0.011554	0.641799
ENSBGRP00000001853.1	F52C9.6	pep primary_assembly:LU_Bosgru_v3.0:3:9166753:9170134:1 gene:ENSBGRG00000001124.1 transcript:ENSBGRT00000002108.1 gene_biotype:protein_coding transcript_biotype:protein_coding gene_symbol:PPOX description:protoporphyrinogen oxidase [Source:HGNC Symbol;Acc:HGNC:9280]	8	3	4	3	477	50.6	8.21	8.47	77.5	81.9	87.9	132.1	136.1	111.9	0.00538757	0.650618
ENSBGRP00000018479.1	CCDC46	pep primary_assembly:LU_Bosgru_v3.0:14:39421621:39453149:1 gene:ENSBGRG00000011128.1 transcript:ENSBGRT00000021413.1 gene_biotype:protein_coding transcript_biotype:protein_coding gene_symbol:EXOSC10 description:exosome component 10 [Source:HGNC Symbol;Acc:HGNC:9138]	5	4	4	4	882	100.9	8.1	4.79	79.7	90	81.6	128.2	133.7	158	0.00439007	0.598476
ENSBGRP00000006267.1	B7DC	pep primary_assembly:LU_Bosgru_v3.0:5:78491119:78514847:1 gene:ENSBGRG00000003877.1 transcript:ENSBGRT00000007187.1 gene_biotype:protein_coding transcript_biotype:protein_coding gene_symbol:ATF1 description:activating transcription factor 1 [Source:HGNC Symbol;Acc:HGNC:783]	8	3	4	1	279	30.2	9.23	10.53	73.1	73.9	70.4	118.7	170.5	191.6	0.0154861	0.452163
ENSBGRP00000009700.1		pep primary_assembly:LU_Bosgru_v3.0:7:81240681:81279232:-1 gene:ENSBGRG00000006032.1 transcript:ENSBGRT00000011146.1 gene_biotype:protein_coding transcript_biotype:protein_coding gene_symbol:PLGRKT description:plasminogen receptor with a C-terminal lysine [Source:HGNC Symbol;Acc:HGNC:23633]	16	2	3	2	147	17.1	9.58	8.18	73.1	61	67	147	181.2	138.4	0.00282324	0.43099
ENSBGRP00000016374.1	OR7A17	pep primary_assembly:LU_Bosgru_v3.0:11:38631423:38787544:1 gene:ENSBGRG00000010308.1 transcript:ENSBGRT00000018936.1 gene_biotype:protein_coding transcript_biotype:protein_coding gene_symbol:ADAM10 description:ADAM metallopeptidase domain 10 [Source:HGNC Symbol;Acc:HGNC:188]	6	4	4	4	674	75.5	7.44	10.05	77.3	72.6	73.3	112.7	174.3	155.4	0.0161639	0.504521
ENSBGRP00000008561.1		pep primary_assembly:LU_Bosgru_v3.0:9:92547440:92578891:-1 gene:ENSBGRG00000005189.1 transcript:ENSBGRT00000009857.1 gene_biotype:protein_coding transcript_biotype:protein_coding gene_symbol:TIA1 description:TIA1 cytotoxic granule associated RNA binding protein [Source:HGNC Symbol;Acc:HGNC:11802]	6	3	4	1	408	45.5	8.29	7.68	71.1	82	72.4	140.1	121.8	138	0.00098578	0.563891
ENSBGRP00000017936.1	RIO1	pep primary_assembly:LU_Bosgru_v3.0:8:2930223:2936339:1 gene:ENSBGRG00000011352.1 transcript:ENSBGRT00000020771.1 gene_biotype:protein_coding transcript_biotype:protein_coding description:family with sequence similarity 32 member A [Source:HGNC Symbol;Acc:HGNC:24563]	9	2	3	2	194	21.8	10.26	7.71	84.2	85.6	82.4	108.5	126.8	149	0.0199678	0.656258
ENSBGRP00000011863.1		pep primary_assembly:LU_Bosgru_v3.0:20:9842812:9870271:1 gene:ENSBGRG00000007192.1 transcript:ENSBGRT00000013684.1 gene_biotype:protein_coding transcript_biotype:protein_coding gene_symbol:TERF2 description:telomeric repeat binding factor 2 [Source:HGNC Symbol;Acc:HGNC:11729]	6	2	2	2	580	63.8	9.51	6.44	84	85.5	76.9	127	139.7	142.7	0.000586864	0.601856
ENSBGRP00000030972.1		pep primary_assembly:LU_Bosgru_v3.0:15:20970661:20973075:1 gene:ENSBGRG00000019502.1 transcript:ENSBGRT00000035833.1 gene_biotype:protein_coding transcript_biotype:protein_coding gene_symbol:CHAMP1 description:chromosome alignment maintaining phosphoprotein 1 [Source:HGNC Symbol;Acc:HGNC:20311]	4	4	4	4	804	88.1	8.28	4.72	80.5	89.7	79.3	155.3	122.7	125.7	0.00922838	0.618033
ENSBGRP00000017145.1	SMIM40	pep primary_assembly:LU_Bosgru_v3.0:19:9405620:9417602:-1 gene:ENSBGRG00000010778.1 transcript:ENSBGRT00000019824.1 gene_biotype:protein_coding transcript_biotype:protein_coding gene_symbol:CYGB description:cytoglobin [Source:HGNC Symbol;Acc:HGNC:16505]	6	2	3	2	335	36.6	8.57	8.03	81.5	75.4	68.2	171.5	182.9	128.3	0.00732808	0.466335
ENSBGRP00000014188.1	DUXA	pep primary_assembly:LU_Bosgru_v3.0:3:28950234:28973583:1 gene:ENSBGRG00000008431.1 transcript:ENSBGRT00000016342.1 gene_biotype:protein_coding transcript_biotype:protein_coding gene_symbol:VCAM1 description:vascular cell adhesion molecule 1 [Source:HGNC Symbol;Acc:HGNC:12663]	4	3	3	1	740	81.4	5.19	6.21	62.1	55.8	56.9	99.6	210.1	206.8	0.0350628	0.338432
ENSBGRP00000034690.1		pep primary_assembly:LU_Bosgru_v3.0:3:128752777:128780137:-1 gene:ENSBGRG00000021524.1 transcript:ENSBGRT00000040104.1 gene_biotype:protein_coding transcript_biotype:protein_coding gene_symbol:ILKAP description:ILK associated serine/threonine phosphatase [Source:HGNC Symbol;Acc:HGNC:15566]	9	4	5	4	392	42.9	7.03	4.75	77.2	75.3	83.3	122.6	145.8	158.7	0.00416512	0.552096
ENSBGRP00000034509.1		pep primary_assembly:LU_Bosgru_v3.0:8:12522770:12527558:1 gene:ENSBGRG00000021611.1 transcript:ENSBGRT00000039899.1 gene_biotype:protein_coding transcript_biotype:protein_coding gene_symbol:C19orf53 description:chromosome 19 open reading frame 53 [Source:HGNC Symbol;Acc:HGNC:24991]	32	4	5	4	98	10.6	11.71	11.14	64.2	62.3	59.3	108.6	219.5	206.9	0.0294426	0.34729
ENSBGRP00000022071.1	ENPP3	pep primary_assembly:LU_Bosgru_v3.0:11:66101591:66102880:1 gene:ENSBGRG00000013884.1 transcript:ENSBGRT00000025465.1 gene_biotype:protein_coding transcript_biotype:protein_coding gene_symbol:AKAP5 description:A-kinase anchoring protein 5 [Source:HGNC Symbol;Acc:HGNC:375]	6	3	4	3	429	48	5.16	3.36	72	69.8	62.3	182.4	119.9	109.1	0.0399503	0.496111
ENSBGRP00000015039.1	BCNT	pep primary_assembly:LU_Bosgru_v3.0:18:53911233:54160054:1 gene:ENSBGRG00000009429.1 transcript:ENSBGRT00000017319.1 gene_biotype:protein_coding transcript_biotype:protein_coding gene_symbol:NCALD description:neurocalcin delta [Source:HGNC Symbol;Acc:HGNC:7655]	14	3	3	2	193	22.2	5.35	7.9	96.1	75.3	80.6	143.8	115	134.4	0.0110698	0.640895
ENSBGRP00000013893.1	CGI-122	pep primary_assembly:LU_Bosgru_v3.0:12:64776063:64809369:1 gene:ENSBGRG00000006992.1 transcript:ENSBGRT00000016018.1 gene_biotype:protein_coding transcript_biotype:protein_coding gene_symbol:PLCG1 description:phospholipase C gamma 1 [Source:HGNC Symbol;Acc:HGNC:9065]	3	4	4	4	1276	146.5	6.21	1.94	73.7	68.7	69.5	108.6	174.4	166.5	0.0189786	0.471413
ENSBGRP00000034189.1		pep primary_assembly:LU_Bosgru_v3.0:26:3920536:3985481:-1 gene:ENSBGRG00000021371.1 transcript:ENSBGRT00000039527.1 gene_biotype:protein_coding transcript_biotype:protein_coding gene_symbol:FOXK1 description:forkhead box K1 [Source:HGNC Symbol;Acc:HGNC:23480]	4	4	4	4	704	73	9.28	6.71	83.9	82.8	82.3	127.2	144	145.8	0.000706513	0.597122
ENSBGRP00000023787.1		pep primary_assembly:LU_Bosgru_v3.0:20:61181084:61196643:-1 gene:ENSBGRG00000014812.1 transcript:ENSBGRT00000027421.1 gene_biotype:protein_coding transcript_biotype:protein_coding gene_symbol:CCDC9 description:coiled-coil domain containing 9 [Source:HGNC Symbol;Acc:HGNC:24560]	6	3	3	3	576	64.4	5.06	3.66	85	78.3	80.6	111.4	167.7	145.8	0.0216578	0.574017
ENSBGRP00000035519.1		pep primary_assembly:LU_Bosgru_v3.0:12:71052353:71056249:-1 gene:ENSBGRG00000022251.1 transcript:ENSBGRT00000041080.1 gene_biotype:protein_coding transcript_biotype:protein_coding gene_symbol:TP53RK description:TP53 regulating kinase [Source:HGNC Symbol;Acc:HGNC:16197]	10	3	4	3	253	28.2	9.33	7.7	86.3	73.9	79.3	142.4	124.4	126.5	0.00158636	0.60895
ENSBGRP00000042175.1		pep primary_assembly:LU_Bosgru_v3.0:27:40616250:40785064:1 gene:ENSBGRG00000026406.1 transcript:ENSBGRT00000048905.1 gene_biotype:protein_coding transcript_biotype:protein_coding gene_symbol:CCSER2 description:coiled-coil serine rich protein 2 [Source:HGNC Symbol;Acc:HGNC:29197]	3	2	2	2	1047	116.5	6.79	4.17	71.1	71.2	73.4	99.5	169.5	194.5	0.0439305	0.465372
ENSBGRP00000000848.1	FAPP1	pep primary_assembly:LU_Bosgru_v3.0:7:91311392:91578389:-1 gene:ENSBGRG00000000469.1 transcript:ENSBGRT00000000983.1 gene_biotype:protein_coding transcript_biotype:protein_coding gene_symbol:NFIB description:nuclear factor I B [Source:HGNC Symbol;Acc:HGNC:7785]	7	3	3	2	570	63.5	8.66	1.79	79.7	76.3	79.1	144.5	154	133	0.000444099	0.544844
ENSBGRP00000005382.1	FUSIP1	pep primary_assembly:LU_Bosgru_v3.0:8:23547654:23558369:-1 gene:ENSBGRG00000003303.1 transcript:ENSBGRT00000006167.1 gene_biotype:protein_coding transcript_biotype:protein_coding gene_symbol:PDLIM4 description:PDZ and LIM domain 4 [Source:HGNC Symbol;Acc:HGNC:16501]	12	3	3	3	346	37.1	7.65	3.13	73.6	70.6	69.1	178.5	160.6	157.1	0.000153004	0.429867
ENSBGRP00000028652.1		pep primary_assembly:LU_Bosgru_v3.0:X:94690541:94697837:1 gene:ENSBGRG00000018132.1 transcript:ENSBGRT00000033177.1 gene_biotype:protein_coding transcript_biotype:protein_coding gene_symbol:PQBP1 description:polyglutamine binding protein 1 [Source:HGNC Symbol;Acc:HGNC:9330]	10	2	2	2	263	30.3	6.33	4	69.5	69.9	69.8	146	158.5	165.1	0.000101269	0.445486
ENSBGRP00000011655.1	IQCC	pep primary_assembly:LU_Bosgru_v3.0:3:423350:434970:-1 gene:ENSBGRG00000007224.1 transcript:ENSBGRT00000013441.1 gene_biotype:protein_coding transcript_biotype:protein_coding gene_symbol:GATAD2B description:GATA zinc finger domain containing 2B [Source:HGNC Symbol;Acc:HGNC:30778]	5	2	2	2	592	65.1	9.7	5.03	56.4	60.5	56.6	157.9	174.4	220.8	0.0025773	0.313686
ENSBGRP00000037538.1		pep primary_assembly:LU_Bosgru_v3.0:19:29697077:29723618:1 gene:ENSBGRG00000023500.1 transcript:ENSBGRT00000043467.1 gene_biotype:protein_coding transcript_biotype:protein_coding gene_symbol:NGFR description:nerve growth factor receptor [Source:HGNC Symbol;Acc:HGNC:7809]	3	1	1	1	429	45.5	4.65	4.49	75.2	76.6	74	196.3	156.2	111.4	0.0318195	0.486743
ENSBGRP00000040222.1		pep primary_assembly:LU_Bosgru_v3.0:21:51908264:51987907:-1 gene:ENSBGRG00000025200.1 transcript:ENSBGRT00000046630.1 gene_biotype:protein_coding transcript_biotype:protein_coding gene_symbol:MBD2 description:methyl-CpG binding domain protein 2 [Source:HGNC Symbol;Acc:HGNC:6917]	9	3	3	3	411	42.7	10.1	2.99	74.1	73.1	71.1	121.2	154.2	175.6	0.00807465	0.484035
ENSBGRP00000001450.1	BHLHA3	pep primary_assembly:LU_Bosgru_v3.0:3:54732959:54751341:1 gene:ENSBGRG00000000898.1 transcript:ENSBGRT00000001660.1 gene_biotype:protein_coding transcript_biotype:protein_coding gene_symbol:TMED5 description:transmembrane p24 trafficking protein 5 [Source:HGNC Symbol;Acc:HGNC:24251]	10	2	2	2	226	25.9	4.86	6.03	76.8	69.4	70.7	161.2	154.2	134.3	0.000754195	0.482322
ENSBGRP00000002328.1	KERA	pep primary_assembly:LU_Bosgru_v3.0:2:85134788:85178496:1 gene:ENSBGRG00000001443.1 transcript:ENSBGRT00000002648.1 gene_biotype:protein_coding transcript_biotype:protein_coding gene_symbol:HNMT description:histamine N-methyltransferase [Source:HGNC Symbol;Acc:HGNC:5028]	9	3	3	3	292	33.6	6.1	4.01	86.6	79.6	78.7	123.9	161.2	109.4	0.0331981	0.620786
ENSBGRP00000015465.1		pep primary_assembly:LU_Bosgru_v3.0:X:16005706:16093054:-1 gene:ENSBGRG00000009689.1 transcript:ENSBGRT00000017832.1 gene_biotype:protein_coding transcript_biotype:protein_coding gene_symbol:STAG2 description:stromal antigen 2 [Source:HGNC Symbol;Acc:HGNC:11355]	2	3	4	2	1268	145.6	5.52	9.01	70.2	66.3	72.8	145.4	158.6	166.7	0.000177847	0.444657
ENSBGRP00000018346.1	GYS1	pep primary_assembly:LU_Bosgru_v3.0:11:79047871:79052863:-1 gene:ENSBGRG00000011690.1 transcript:ENSBGRT00000021260.1 gene_biotype:protein_coding transcript_biotype:protein_coding gene_symbol:IRF2BPL description:interferon regulatory factor 2 binding protein like [Source:HGNC Symbol;Acc:HGNC:14282]	2	2	3	2	774	80.3	8.24	7.84	76.4	81.5	85.2	110.7	138.6	140.3	0.00793987	0.623973
ENSBGRP00000009020.1		pep primary_assembly:LU_Bosgru_v3.0:18:20734631:20740259:-1 gene:ENSBGRG00000005617.1 transcript:ENSBGRT00000010377.1 gene_biotype:protein_coding transcript_biotype:protein_coding gene_symbol:GFUS description:tissue specific transplantation antigen P35B [Source:HGNC Symbol;Acc:HGNC:12390]	6	2	3	2	375	41.6	8.62	6.84	88.8	80	85.8	118.3	149	137.2	0.00581133	0.629419
ENSBGRP00000018744.1	C10orf62	pep primary_assembly:LU_Bosgru_v3.0:11:47783089:47817207:1 gene:ENSBGRG00000011755.1 transcript:ENSBGRT00000021719.1 gene_biotype:protein_coding transcript_biotype:protein_coding gene_symbol:GABPB1 description:GA binding protein transcription factor subunit beta 1 [Source:HGNC Symbol;Acc:HGNC:4074]	4	2	2	2	397	42.7	4.89	5.61	70.8	69.4	74.9	125.9	154.9	174	0.00475795	0.472955
ENSBGRP00000017910.1		pep primary_assembly:LU_Bosgru_v3.0:20:64022582:64028209:1 gene:ENSBGRG00000011363.1 transcript:ENSBGRT00000020739.1 gene_biotype:protein_coding transcript_biotype:protein_coding gene_symbol:ZNF428 description:zinc finger protein 428 [Source:HGNC Symbol;Acc:HGNC:20804]	13	2	4	2	192	20.7	4.18	5.16	82.8	87	85.4	142.2	120.8	126.7	0.00231373	0.654863
ENSBGRP00000039301.1		pep primary_assembly:LU_Bosgru_v3.0:21:26411346:26492305:1 gene:ENSBGRG00000024680.1 transcript:ENSBGRT00000045596.1 gene_biotype:protein_coding transcript_biotype:protein_coding gene_symbol:SS18 description:SS18 subunit of BAF chromatin remodeling complex [Source:HGNC Symbol;Acc:HGNC:11340]	3	1	2	1	417	45.7	6.46	4.85	78.5	79.4	80.5	127.9	127.1	149.5	0.00167148	0.58937
ENSBGRP00000030218.1		pep primary_assembly:LU_Bosgru_v3.0:16:67988211:68015819:-1 gene:ENSBGRG00000018939.1 transcript:ENSBGRT00000034966.1 gene_biotype:protein_coding transcript_biotype:protein_coding gene_symbol:OAS1 description:2'-5'-oligoadenylate synthetase 1 [Source:HGNC Symbol;Acc:HGNC:8086]	6	2	2	1	412	47.7	7.2	6.39	79.1	76	69.7	158	188.1	119.7	0.0158683	0.482611
ENSBGRP00000010835.1	PLI	pep primary_assembly:LU_Bosgru_v3.0:14:58470953:58558946:-1 gene:ENSBGRG00000006741.1 transcript:ENSBGRT00000012438.1 gene_biotype:protein_coding transcript_biotype:protein_coding	4	2	2	2	428	46.3	7.64	5.46	88.9	80.4	84.3	111.7	170.6	127.2	0.0432498	0.619292
ENSBGRP00000022973.1	BEX4	pep primary_assembly:LU_Bosgru_v3.0:8:40826055:40831578:-1 gene:ENSBGRG00000014423.1 transcript:ENSBGRT00000026507.1 gene_biotype:protein_coding transcript_biotype:protein_coding gene_symbol:NOP16 description:NOP16 nucleolar protein [Source:HGNC Symbol;Acc:HGNC:26934]	16	3	3	3	178	21.1	9.94	2.26	86.4	83.7	84	108	144.1	150.5	0.0202295	0.631148
ENSBGRP00000038071.1		pep primary_assembly:LU_Bosgru_v3.0:19:55377273:55377894:-1 gene:ENSBGRG00000023865.1 transcript:ENSBGRT00000044096.1 gene_biotype:protein_coding transcript_biotype:protein_coding	13	1	1	1	112	12.5	9.13	2.88	70.2	64.8	67.7	151.7	182.9	145.2	0.00141041	0.422468
ENSBGRP00000008915.1	PDZD5C	pep primary_assembly:LU_Bosgru_v3.0:1:56949762:57025347:-1 gene:ENSBGRG00000005454.1 transcript:ENSBGRT00000010256.1 gene_biotype:protein_coding transcript_biotype:protein_coding gene_symbol:CD47 description:CD47 molecule [Source:HGNC Symbol;Acc:HGNC:1682]	3	1	2	1	353	38.7	7.8	5.92	80.6	69	73	121	182	143.7	0.0145886	0.498321
ENSBGRP00000012481.1	OR52E8	pep primary_assembly:LU_Bosgru_v3.0:X:10026933:10027304:1 gene:ENSBGRG00000007882.1 transcript:ENSBGRT00000014392.1 gene_biotype:protein_coding transcript_biotype:protein_coding description:chromosome 11 open reading frame 98 [Source:HGNC Symbol;Acc:HGNC:51238]	29	3	3	3	123	14	10.62	2.53	85	78.5	81.8	106.1	158.3	153.3	0.0264403	0.587264
ENSBGRP00000021225.1		pep primary_assembly:LU_Bosgru_v3.0:1:125580012:125754911:-1 gene:ENSBGRG00000012526.1 transcript:ENSBGRT00000024493.1 gene_biotype:protein_coding transcript_biotype:protein_coding gene_symbol:MBNL1 description:muscleblind like splicing regulator 1 [Source:HGNC Symbol;Acc:HGNC:6923]	5	2	2	2	436	47.1	8.66	3.04	76.7	80.8	71.6	112.4	166.8	170.6	0.0179208	0.509337
ENSBGRP00000032827.1		pep primary_assembly:LU_Bosgru_v3.0:13:86868315:86883579:-1 gene:ENSBGRG00000020533.1 transcript:ENSBGRT00000037943.1 gene_biotype:protein_coding transcript_biotype:protein_coding	10	3	3	3	377	43	6.18	4.58	70	67.9	66.5	104.7	189.4	190.3	0.0303273	0.421965
ENSBGRP00000029554.1		pep primary_assembly:LU_Bosgru_v3.0:11:75798597:75812623:1 gene:ENSBGRG00000018611.1 transcript:ENSBGRT00000034224.1 gene_biotype:protein_coding transcript_biotype:protein_coding gene_symbol:COQ6 description:coenzyme Q6, monooxygenase [Source:HGNC Symbol;Acc:HGNC:20233]	4	2	2	2	473	51.5	7.66	5.34	64.7	77.4	66.3	132.2	191.7	214.6	0.0114867	0.387001
ENSBGRP00000040052.1		pep primary_assembly:LU_Bosgru_v3.0:26:17424426:17459583:1 gene:ENSBGRG00000025129.1 transcript:ENSBGRT00000046451.1 gene_biotype:protein_coding transcript_biotype:protein_coding	9	2	3	1	244	26.5	10.62	5.76	77.2	75.3	74.8	140.2	140.3	149.8	3.20756e-05	0.528236
ENSBGRP00000005350.1	CGI-94	pep primary_assembly:LU_Bosgru_v3.0:1:163258353:163298404:-1 gene:ENSBGRG00000003274.1 transcript:ENSBGRT00000006131.1 gene_biotype:protein_coding transcript_biotype:protein_coding gene_symbol:VPS26C description:VPS26 endosomal protein sorting factor C [Source:HGNC Symbol;Acc:HGNC:3044]	4	1	1	1	297	33.1	7.68	3.93	81.3	79.3	80	102.4	158.7	131	0.0360431	0.613619
ENSBGRP00000019469.1	CCDC97	pep primary_assembly:LU_Bosgru_v3.0:1:124549484:124555016:-1 gene:ENSBGRG00000012278.1 transcript:ENSBGRT00000022545.1 gene_biotype:protein_coding transcript_biotype:protein_coding	1	1	2	1	1607	183.9	8.35	5.9	81.2	77.7	82.2	104.4	147.6	164.8	0.0313629	0.578455
ENSBGRP00000012464.1	IMMP1L	pep primary_assembly:LU_Bosgru_v3.0:2:20000628:20005571:-1 gene:ENSBGRG00000007873.1 transcript:ENSBGRT00000014373.1 gene_biotype:protein_coding transcript_biotype:protein_coding	19	3	3	3	147	17.5	4.96	6.09	81.3	74.2	73.7	119.1	161.9	166.9	0.00900919	0.511721
ENSBGRP00000030844.1		pep primary_assembly:LU_Bosgru_v3.0:20:62124398:62158572:1 gene:ENSBGRG00000019401.1 transcript:ENSBGRT00000035677.1 gene_biotype:protein_coding transcript_biotype:protein_coding gene_symbol:NOVA2 description:NOVA alternative splicing regulator 2 [Source:HGNC Symbol;Acc:HGNC:7887]	4	2	4	2	549	54.8	8.43	7.54	72.5	78.9	63.2	172.8	131.1	138.2	0.00515645	0.485411
ENSBGRP00000020882.1	QmoA-11510	pep primary_assembly:LU_Bosgru_v3.0:17:59559455:59563689:1 gene:ENSBGRG00000013122.1 transcript:ENSBGRT00000024125.1 gene_biotype:protein_coding transcript_biotype:protein_coding description:small EDRK-rich factor 2 [Source:HGNC Symbol;Acc:HGNC:10757]	10	3	3	3	160	17.5	11.58	4.69	75.5	74.5	62.1	118.7	144.3	154.5	0.0039787	0.508024
ENSBGRP00000011483.1		pep primary_assembly:LU_Bosgru_v3.0:23:8136373:8218909:-1 gene:ENSBGRG00000007178.1 transcript:ENSBGRT00000013230.1 gene_biotype:protein_coding transcript_biotype:protein_coding gene_symbol:SLC12A7 description:solute carrier family 12 member 7 [Source:HGNC Symbol;Acc:HGNC:10915]	2	2	2	2	1106	121.1	7.64	2.43	92.7	79.7	75.5	129.1	136	121	0.00241351	0.642062
ENSBGRP00000007580.1	SKD3	pep primary_assembly:LU_Bosgru_v3.0:5:82124130:82147461:-1 gene:ENSBGRG00000004717.1 transcript:ENSBGRT00000008717.1 gene_biotype:protein_coding transcript_biotype:protein_coding description:integrin subunit alpha 5 [Source:HGNC Symbol;Acc:HGNC:6141]	2	2	2	2	1164	125.9	6.28	2.47	67	73.7	55.7	126.6	192	182.5	0.00851617	0.391938
ENSBGRP00000037916.1		pep primary_assembly:LU_Bosgru_v3.0:22:60271644:60294450:1 gene:ENSBGRG00000023747.1 transcript:ENSBGRT00000043908.1 gene_biotype:protein_coding transcript_biotype:protein_coding gene_symbol:CMTM6 description:CKLF like MARVEL transmembrane domain containing 6 [Source:HGNC Symbol;Acc:HGNC:19177]	8	1	1	1	182	20.2	7.27	4.14	84.3	91.3	89.2	103	152.8	142.9	0.0438728	0.664159
ENSBGRP00000041380.1		pep primary_assembly:LU_Bosgru_v3.0:9:13810008:13819539:-1 gene:ENSBGRG00000025947.1 transcript:ENSBGRT00000047984.1 gene_biotype:protein_coding transcript_biotype:protein_coding gene_symbol:SURF6 description:surfeit 6 [Source:HGNC Symbol;Acc:HGNC:11478]	5	2	2	2	353	40.6	10.65	4.53	81	67.8	75	118	156.3	171.5	0.0106495	0.502019
ENSBGRP00000000078.1	CCT8	pep primary_assembly:LU_Bosgru_v3.0:1:27529617:27568278:1 gene:ENSBGRG00000000061.1 transcript:ENSBGRT00000000102.1 gene_biotype:protein_coding transcript_biotype:protein_coding gene_symbol:GABPA description:GA binding protein transcription factor subunit alpha [Source:HGNC Symbol;Acc:HGNC:4071]	4	2	3	2	454	51.2	4.97	5.12	77.9	78.2	83.5	107.4	140.7	174.7	0.0352017	0.566698
ENSBGRP00000019464.1	SUV39H1	pep primary_assembly:LU_Bosgru_v3.0:1:75782493:75862255:-1 gene:ENSBGRG00000012306.1 transcript:ENSBGRT00000022539.1 gene_biotype:protein_coding transcript_biotype:protein_coding gene_symbol:SNX4 description:sorting nexin 4 [Source:HGNC Symbol;Acc:HGNC:11175]	5	3	3	3	478	55.1	6.06	2.45	85.4	84.4	78.8	100.6	156.4	148.1	0.0407245	0.613676
ENSBGRP00000039658.1		pep primary_assembly:LU_Bosgru_v3.0:17:35493838:35496498:-1 gene:ENSBGRG00000024871.1 transcript:ENSBGRT00000046021.1 gene_biotype:protein_coding transcript_biotype:protein_coding	2	1	1	1	384	42.4	8.91	3.15	84.5	68.8	77	104	172.1	137.5	0.0388412	0.556818
ENSBGRP00000030165.1		pep primary_assembly:LU_Bosgru_v3.0:20:40998450:41013283:1 gene:ENSBGRG00000019000.1 transcript:ENSBGRT00000034908.1 gene_biotype:protein_coding transcript_biotype:protein_coding gene_symbol:MPHOSPH6 description:M-phase phosphoprotein 6 [Source:HGNC Symbol;Acc:HGNC:7214]	9	2	2	2	218	25.1	7.93	4.23	79.4	87.2	82.5	130.1	133.6	142.7	0.000280695	0.612943
ENSBGRP00000026056.1	Gnal	pep primary_assembly:LU_Bosgru_v3.0:1:128932456:128941963:1 gene:ENSBGRG00000016273.1 transcript:ENSBGRT00000030069.1 gene_biotype:protein_coding transcript_biotype:protein_coding gene_symbol:WWTR1 description:WW domain containing transcription regulator 1 [Source:HGNC Symbol;Acc:HGNC:24042]	11	2	2	2	199	22.8	6.54	2.99	82	86.6	82	108.4	153.7	137.4	0.0204413	0.627284
ENSBGRP00000031054.1		pep primary_assembly:LU_Bosgru_v3.0:X:171791:173014:1 gene:ENSBGRG00000019527.1 transcript:ENSBGRT00000035921.1 gene_biotype:protein_coding transcript_biotype:protein_coding description:ring finger protein 113A [Source:HGNC Symbol;Acc:HGNC:12974]	5	2	2	2	325	36.8	6.55	5.12	79.9	84.8	81.8	112.2	130.4	143.2	0.00698776	0.638932
ENSBGRP00000014966.1	PSEC0099	pep primary_assembly:LU_Bosgru_v3.0:10:60345130:60532169:-1 gene:ENSBGRG00000009304.1 transcript:ENSBGRT00000017239.1 gene_biotype:protein_coding transcript_biotype:protein_coding gene_symbol:MAN1A1 description:mannosidase alpha class 1A member 1 [Source:HGNC Symbol;Acc:HGNC:6821]	2	2	2	2	654	73.1	6.68	5.72	73.7	83.8	67.8	122.1	166.9	171.7	0.00887882	0.489038
ENSBGRP00000029204.1		pep primary_assembly:LU_Bosgru_v3.0:20:59620633:59637752:1 gene:ENSBGRG00000018346.1 transcript:ENSBGRT00000033812.1 gene_biotype:protein_coding transcript_biotype:protein_coding gene_symbol:GYS1 description:glycogen synthase 1 [Source:HGNC Symbol;Acc:HGNC:4706]	4	2	2	2	736	83.7	6.04	2.79	78.5	72.9	74.7	98.3	140.3	135.8	0.0211147	0.6039
ENSBGRP00000036934.1		pep primary_assembly:LU_Bosgru_v3.0:24:20705454:20724366:-1 gene:ENSBGRG00000023148.1 transcript:ENSBGRT00000042751.1 gene_biotype:protein_coding transcript_biotype:protein_coding	8	2	3	2	347	36.8	8.94	4.93	63.4	63.2	56.5	135	185.1	192.2	0.00376988	0.357408
ENSBGRP00000007608.1	pol	pep primary_assembly:LU_Bosgru_v3.0:16:57987317:57988996:-1 gene:ENSBGRG00000004664.1 transcript:ENSBGRT00000008751.1 gene_biotype:protein_coding transcript_biotype:protein_coding gene_symbol:ARL6IP4 description:ADP ribosylation factor like GTPase 6 interacting protein 4 [Source:HGNC Symbol;Acc:HGNC:18076]	7	1	2	1	230	25.8	11.39	2.62	88	72	80.1	141.6	129.4	140.4	0.000695482	0.583617
ENSBGRP00000029509.1		pep primary_assembly:LU_Bosgru_v3.0:26:57567:67374:-1 gene:ENSBGRG00000018568.1 transcript:ENSBGRT00000034170.1 gene_biotype:protein_coding transcript_biotype:protein_coding gene_symbol:SLC12A9 description:solute carrier family 12 member 9 [Source:HGNC Symbol;Acc:HGNC:17435]	2	1	1	1	830	87.7	7.66	3.16	94.7	72.2	71.6	116.2	154.7	132.9	0.0150501	0.590639
ENSBGRP00000006857.1	CRYGC	pep primary_assembly:LU_Bosgru_v3.0:5:78763482:78820537:-1 gene:ENSBGRG00000004241.1 transcript:ENSBGRT00000007870.1 gene_biotype:protein_coding transcript_biotype:protein_coding gene_symbol:TFCP2 description:transcription factor CP2 [Source:HGNC Symbol;Acc:HGNC:11748]	3	2	2	2	501	57.1	5.8	4.6	64.8	68.1	52.9	138.7	189.1	186.5	0.00300327	0.361268
ENSBGRP00000019232.1	PRR7	pep primary_assembly:LU_Bosgru_v3.0:8:59186249:59324514:-1 gene:ENSBGRG00000012083.1 transcript:ENSBGRT00000022284.1 gene_biotype:protein_coding transcript_biotype:protein_coding gene_symbol:NR3C1 description:nuclear receptor subfamily 3 group C member 1 [Source:HGNC Symbol;Acc:HGNC:7978]	2	1	1	1	782	86.2	6.93	3.3	74.3	58.5	63.8	134.4	173.9	180.3	0.00296995	0.402374
ENSBGRP00000034279.1		pep primary_assembly:LU_Bosgru_v3.0:16:76244408:76286210:-1 gene:ENSBGRG00000021360.1 transcript:ENSBGRT00000039625.1 gene_biotype:protein_coding transcript_biotype:protein_coding gene_symbol:THOC5 description:THO complex 5 [Source:HGNC Symbol;Acc:HGNC:19074]	3	2	2	2	694	79.8	7.37	4.43	75	84.2	82.8	115.3	141.4	146.1	0.00584271	0.600794
ENSBGRP00000037259.1		pep primary_assembly:LU_Bosgru_v3.0:19:48932921:48940714:1 gene:ENSBGRG00000023328.1 transcript:ENSBGRT00000043127.1 gene_biotype:protein_coding transcript_biotype:protein_coding gene_symbol:SDF2 description:stromal cell derived factor 2 [Source:HGNC Symbol;Acc:HGNC:10675]	15	2	2	2	211	23.2	7.33	2.42	68.4	71.3	67.6	153.7	129.9	161.5	0.00115984	0.465738
ENSBGRP00000009947.1		pep primary_assembly:LU_Bosgru_v3.0:12:61870254:61910089:1 gene:ENSBGRG00000006192.1 transcript:ENSBGRT00000011426.1 gene_biotype:protein_coding transcript_biotype:protein_coding gene_symbol:LBP description:lipopolysaccharide binding protein [Source:HGNC Symbol;Acc:HGNC:6517]	2	1	1	1	540	59.9	7.09	3.12	60.7	63.5	63.7	186.3	169.3	117.1	0.0103797	0.397504
ENSBGRP00000026746.1	ATP6D	pep primary_assembly:LU_Bosgru_v3.0:23:18071480:18152535:-1 gene:ENSBGRG00000016754.1 transcript:ENSBGRT00000030869.1 gene_biotype:protein_coding transcript_biotype:protein_coding	16	2	4	2	102	11.2	9.36	9.22	62.1	64.1	63.3	194.2	178.6	147.3	0.00133366	0.364353
ENSBGRP00000031559.1		pep primary_assembly:LU_Bosgru_v3.0:21:57327:70333:1 gene:ENSBGRG00000019789.1 transcript:ENSBGRT00000036508.1 gene_biotype:protein_coding transcript_biotype:protein_coding gene_symbol:SERPINB8 description:serpin family B member 8 [Source:HGNC Symbol;Acc:HGNC:8952]	5	2	2	2	374	42.2	6.92	4.25	82.2	75.3	87.4	112	136.3	168	0.0261876	0.588278
ENSBGRP00000042954.1		pep primary_assembly:LU_Bosgru_v3.0:9:23372496:23384442:1 gene:ENSBGRG00000026849.1 transcript:ENSBGRT00000049786.1 gene_biotype:protein_coding transcript_biotype:protein_coding gene_symbol:PDCL3 description:phosducin like 3 [Source:HGNC Symbol;Acc:HGNC:28860]	3	1	2	1	240	27.5	4.65	2.56	83.9	79.2	76.6	106.3	140	137.6	0.0122092	0.624381
ENSBGRP00000007962.1	Gm17492	pep primary_assembly:LU_Bosgru_v3.0:16:47762352:47830087:-1 gene:ENSBGRG00000004926.1 transcript:ENSBGRT00000009166.1 gene_biotype:protein_coding transcript_biotype:protein_coding gene_symbol:GUCY1B1 description:guanylate cyclase 1 soluble subunit beta 1 [Source:HGNC Symbol;Acc:HGNC:4687]	2	1	1	1	739	82.8	6.25	2.62	76.6	76.3	78.8	160.1	134.8	121.1	0.0058259	0.556971
ENSBGRP00000030822.1		pep primary_assembly:LU_Bosgru_v3.0:21:16140820:16226793:-1 gene:ENSBGRG00000019395.1 transcript:ENSBGRT00000035651.1 gene_biotype:protein_coding transcript_biotype:protein_coding gene_symbol:GALNT1 description:polypeptide N-acetylgalactosaminyltransferase 1 [Source:HGNC Symbol;Acc:HGNC:4123]	3	2	2	1	559	64.2	7.72	2.59	69.5	67.1	68.7	133.5	167.1	156.5	0.00107841	0.449136
ENSBGRP00000011641.1	ERVK-25	pep primary_assembly:LU_Bosgru_v3.0:1:72485102:72519554:-1 gene:ENSBGRG00000007330.1 transcript:ENSBGRT00000013424.1 gene_biotype:protein_coding transcript_biotype:protein_coding gene_symbol:PARP9 description:poly(ADP-ribose) polymerase family member 9 [Source:HGNC Symbol;Acc:HGNC:24118]	2	2	2	2	969	109.1	8.43	5.02	90.4	81.5	83.6	122.5	139.4	148.6	0.00310078	0.622412
ENSBGRP00000033183.1		pep primary_assembly:LU_Bosgru_v3.0:19:38136814:38156124:1 gene:ENSBGRG00000020599.1 transcript:ENSBGRT00000038351.1 gene_biotype:protein_coding transcript_biotype:protein_coding gene_symbol:MYH3 description:myosin heavy chain 3 [Source:HGNC Symbol;Acc:HGNC:7573]	1	2	3	1	1926	222	5.83	4.57	77.1	81.8	74.7	131.5	147.4	158	0.00105334	0.534676
ENSBGRP00000007673.1	TLNRD1	pep primary_assembly:LU_Bosgru_v3.0:5:129443591:129446003:-1 gene:ENSBGRG00000004764.1 transcript:ENSBGRT00000008835.1 gene_biotype:protein_coding transcript_biotype:protein_coding	4	1	4	1	330	35.3	10.51	5.71	43.8	50	43.5	96.2	251.5	273.7	0.0446547	0.220953
ENSBGRP00000034563.1		pep primary_assembly:LU_Bosgru_v3.0:20:60137339:60179521:-1 gene:ENSBGRG00000021624.1 transcript:ENSBGRT00000039963.1 gene_biotype:protein_coding transcript_biotype:protein_coding gene_symbol:GRIN2D description:glutamate ionotropic receptor NMDA type subunit 2D [Source:HGNC Symbol;Acc:HGNC:4588]	1	1	2	1	1331	143.4	8.4	4.73	92.8	77.4	75.8	119.1	139.4	119.9	0.00674284	0.650106
ENSBGRP00000023867.1	MANA	pep primary_assembly:LU_Bosgru_v3.0:22:49563221:49568450:1 gene:ENSBGRG00000014935.1 transcript:ENSBGRT00000027517.1 gene_biotype:protein_coding transcript_biotype:protein_coding gene_symbol:KIAA1143 description:KIAA1143 [Source:HGNC Symbol;Acc:HGNC:29198]	5	1	1	1	208	24.3	9	2.42	62.8	80.1	66.2	126.5	178.8	167.2	0.00628838	0.44254
ENSBGRP00000036660.1		pep primary_assembly:LU_Bosgru_v3.0:X:82136253:82137830:-1 gene:ENSBGRG00000022989.1 transcript:ENSBGRT00000042414.1 gene_biotype:protein_coding transcript_biotype:protein_coding gene_symbol:MAGEE2 description:MAGE family member E2 [Source:HGNC Symbol;Acc:HGNC:24935]	1	1	4	1	525	60.1	4.98	9.65	52.4	52.1	48.2	105.9	233.2	255.7	0.0342339	0.256725
ENSBGRP00000040206.1		pep primary_assembly:LU_Bosgru_v3.0:16:80015478:80017695:1 gene:ENSBGRG00000025203.1 transcript:ENSBGRT00000046614.1 gene_biotype:protein_coding transcript_biotype:protein_coding	4	1	2	1	237	26.8	5.38	5.14	88.7	86.4	62.7	104.6	171.2	150.3	0.0423864	0.558085
ENSBGRP00000027577.1		pep primary_assembly:LU_Bosgru_v3.0:27:4942368:4949840:1 gene:ENSBGRG00000017364.1 transcript:ENSBGRT00000031863.1 gene_biotype:protein_coding transcript_biotype:protein_coding	13	1	1	1	79	9.4	8.7	2.18	89.9	85.3	71.9	112.6	148	122	0.0190947	0.645844
ENSBGRP00000032027.1		pep primary_assembly:LU_Bosgru_v3.0:4:48103347:48111307:-1 gene:ENSBGRG00000020066.1 transcript:ENSBGRT00000037053.1 gene_biotype:protein_coding transcript_biotype:protein_coding gene_symbol:IGFBP3 description:insulin like growth factor binding protein 3 [Source:HGNC Symbol;Acc:HGNC:5472]	3	1	1	1	291	31.5	8.69	2.23	92.5	74.1	74.5	103.9	164.9	140	0.0404844	0.589775
ENSBGRP00000026611.1	S100A1L	pep primary_assembly:LU_Bosgru_v3.0:3:114991606:115046429:-1 gene:ENSBGRG00000016660.1 transcript:ENSBGRT00000030712.1 gene_biotype:protein_coding transcript_biotype:protein_coding gene_symbol:NFYC description:nuclear transcription factor Y subunit gamma [Source:HGNC Symbol;Acc:HGNC:7806]	3	1	1	1	439	48	5.53	3.26	75.9	70.4	72.8	113.1	154.3	146.1	0.00695441	0.529867
ENSBGRP00000016082.1		pep primary_assembly:LU_Bosgru_v3.0:22:49047936:49056440:-1 gene:ENSBGRG00000010089.1 transcript:ENSBGRT00000018586.1 gene_biotype:protein_coding transcript_biotype:protein_coding gene_symbol:CAMK1 description:calcium/calmodulin dependent protein kinase I [Source:HGNC Symbol;Acc:HGNC:1459]	3	1	1	1	428	47.6	5.71	2.52	74.3	87.1	85.4	123.3	145.3	134	0.00229835	0.613015
ENSBGRP00000013401.1	OTF11	pep primary_assembly:LU_Bosgru_v3.0:24:6724925:6728030:-1 gene:ENSBGRG00000008450.1 transcript:ENSBGRT00000015459.1 gene_biotype:protein_coding transcript_biotype:protein_coding gene_symbol:NRM description:nurim [Source:HGNC Symbol;Acc:HGNC:8003]	4	1	2	1	262	29.6	7.97	2.62	83.9	84.8	79.1	134.8	140.4	109.4	0.00930359	0.644306
ENSBGRP00000028360.1		pep primary_assembly:LU_Bosgru_v3.0:11:75575639:75596666:-1 gene:ENSBGRG00000017732.1 transcript:ENSBGRT00000032842.1 gene_biotype:protein_coding transcript_biotype:protein_coding gene_symbol:MIDEAS description:ELM2 and Myb/SANT domain containing 1 [Source:HGNC Symbol;Acc:HGNC:19853]	2	2	2	2	1101	120.7	9.32	2.44	74.9	87.2	83.4	120.9	151.4	160.1	0.00742432	0.567761
ENSBGRP00000011961.1		pep primary_assembly:LU_Bosgru_v3.0:2:103681927:104321811:1 gene:ENSBGRG00000007349.1 transcript:ENSBGRT00000013794.1 gene_biotype:protein_coding transcript_biotype:protein_coding gene_symbol:GALNT13 description:polypeptide N-acetylgalactosaminyltransferase 13 [Source:HGNC Symbol;Acc:HGNC:23242]	3	2	2	1	556	64	6.83	2.39	71.9	67	69.9	120.7	171	189.8	0.0117235	0.433645
ENSBGRP00000012359.1		pep primary_assembly:LU_Bosgru_v3.0:4:63650665:63754355:-1 gene:ENSBGRG00000007646.1 transcript:ENSBGRT00000014248.1 gene_biotype:protein_coding transcript_biotype:protein_coding gene_symbol:DPY19L1 description:dpy-19 like C-mannosyltransferase 1 [Source:HGNC Symbol;Acc:HGNC:22205]	2	1	1	1	748	84.5	9.17	1.87	72.7	64.6	93.2	152.8	126.1	164.8	0.00757097	0.519495
ENSBGRP00000025697.1	PIK4CA	pep primary_assembly:LU_Bosgru_v3.0:14:78347516:78506408:1 gene:ENSBGRG00000016159.1 transcript:ENSBGRT00000029669.1 gene_biotype:protein_coding transcript_biotype:protein_coding gene_symbol:NEK7 description:NIMA related kinase 7 [Source:HGNC Symbol;Acc:HGNC:13386]	3	1	1	1	302	34.5	8.25	2.5	76.7	81.9	73.2	149.7	143.6	144.9	2.55163e-05	0.528982
ENSBGRP00000026300.1	F52C9.6	pep primary_assembly:LU_Bosgru_v3.0:25:20093440:20099964:-1 gene:ENSBGRG00000016530.1 transcript:ENSBGRT00000030364.1 gene_biotype:protein_coding transcript_biotype:protein_coding gene_symbol:EXOSC1 description:exosome component 1 [Source:HGNC Symbol;Acc:HGNC:17286]	4	1	1	1	248	27.4	8.85	2.39	80.9	80.3	83.6	130.1	140.2	135.5	6.44614e-05	0.603253
ENSBGRP00000014409.1		pep primary_assembly:LU_Bosgru_v3.0:9:15992179:15998672:-1 gene:ENSBGRG00000009015.1 transcript:ENSBGRT00000016588.1 gene_biotype:protein_coding transcript_biotype:protein_coding gene_symbol:SAPCD2 description:suppressor APC domain containing 2 [Source:HGNC Symbol;Acc:HGNC:28055]	2	1	2	1	443	47.3	8.72	4.5	66.5	59.7	56.9	123.7	187.9	212	0.0128257	0.349694
ENSBGRP00000015541.1	C3orf23	pep primary_assembly:LU_Bosgru_v3.0:9:96799479:96814178:1 gene:ENSBGRG00000009718.1 transcript:ENSBGRT00000017922.1 gene_biotype:protein_coding transcript_biotype:protein_coding gene_symbol:GTF3C2 description:general transcription factor IIIC subunit 2 [Source:HGNC Symbol;Acc:HGNC:4665]	1	1	1	1	909	100.4	6.95	2.71	72.4	75.3	79.5	144	154.1	155.4	5.39134e-05	0.500992
ENSBGRP00000014898.1	OR1L2	pep primary_assembly:LU_Bosgru_v3.0:X:102962223:102985240:1 gene:ENSBGRG00000009366.1 transcript:ENSBGRT00000017159.1 gene_biotype:protein_coding transcript_biotype:protein_coding gene_symbol:LAS1L description:LAS1 like ribosome biogenesis factor [Source:HGNC Symbol;Acc:HGNC:25726]	2	2	2	2	766	87.9	4.53	2.23	72.5	80	74.8	141.1	142.5	148.5	2.76271e-05	0.526036
ENSBGRP00000029032.1		pep primary_assembly:LU_Bosgru_v3.0:26:19576421:19671667:1 gene:ENSBGRG00000017644.1 transcript:ENSBGRT00000033621.1 gene_biotype:protein_coding transcript_biotype:protein_coding gene_symbol:GTF3C1 description:general transcription factor IIIC subunit 1 [Source:HGNC Symbol;Acc:HGNC:4664]	0	1	1	1	2154	241.8	8.07	2.5	74.8	78.2	73.9	132.4	172.1	155.6	0.00257116	0.493154
ENSBGRP00000019574.1	ATL1	pep primary_assembly:LU_Bosgru_v3.0:3:18855960:18857238:-1 gene:ENSBGRG00000012360.1 transcript:ENSBGRT00000022666.1 gene_biotype:protein_coding transcript_biotype:protein_coding	5	1	1	1	139	15.7	11.33	2.73	85.8	61.5	67.8	152.2	158.6	156.9	0.0003638	0.45991
ENSBGRP00000011975.1	D11S2243E	pep primary_assembly:LU_Bosgru_v3.0:25:48466495:48495547:1 gene:ENSBGRG00000007533.1 transcript:ENSBGRT00000013809.1 gene_biotype:protein_coding transcript_biotype:protein_coding gene_symbol:ABRAXAS2 description:abraxas 2, BRISC complex subunit [Source:HGNC Symbol;Acc:HGNC:28975]	3	1	1	1	424	47.8	6.09	2.46	78.1	77.9	70.3	116.2	156.2	134.8	0.00701336	0.555747
ENSBGRP00000007715.1	TRAV12-3	pep primary_assembly:LU_Bosgru_v3.0:15:71019960:71130108:1 gene:ENSBGRG00000004611.1 transcript:ENSBGRT00000008883.1 gene_biotype:protein_coding transcript_biotype:protein_coding gene_symbol:EPSTI1 description:epithelial stromal interaction 1 [Source:HGNC Symbol;Acc:HGNC:16465]	3	1	1	1	359	40.9	9.09	1.86	55.3	50.1	49.3	217.6	205.4	159.2	0.00134442	0.265716
ENSBGRP00000002060.1	IGSF11	pep primary_assembly:LU_Bosgru_v3.0:3:21251054:21324904:-1 gene:ENSBGRG00000001283.1 transcript:ENSBGRT00000002352.1 gene_biotype:protein_coding transcript_biotype:protein_coding gene_symbol:ARNT description:aryl hydrocarbon receptor nuclear translocator [Source:HGNC Symbol;Acc:HGNC:700]	1	1	2	1	989	107.5	7.84	4.33	93.2	87.9	83.6	141.8	129.6	134.6	0.000470712	0.65197
ENSBGRP00000034283.1		pep primary_assembly:LU_Bosgru_v3.0:21:33528753:33594477:1 gene:ENSBGRG00000021481.1 transcript:ENSBGRT00000039634.1 gene_biotype:protein_coding transcript_biotype:protein_coding gene_symbol:EMILIN2 description:elastin microfibril interfacer 2 [Source:HGNC Symbol;Acc:HGNC:19881]	1	1	1	1	1078	118.5	6.95	2.09	57.6	68.4	51	134.6	232.8	176.1	0.0134143	0.325667
ENSBGRP00000030458.1		pep primary_assembly:LU_Bosgru_v3.0:20:65438517:65443368:1 gene:ENSBGRG00000019164.1 transcript:ENSBGRT00000035231.1 gene_biotype:protein_coding transcript_biotype:protein_coding	7	1	2	1	150	15.9	7.21	2.05	79.9	89.8	69.2	109.6	150.5	162.8	0.0232236	0.564909
ENSBGRP00000021119.1	NKG2A	pep primary_assembly:LU_Bosgru_v3.0:24:7394068:7395151:1 gene:ENSBGRG00000013286.1 transcript:ENSBGRT00000024378.1 gene_biotype:protein_coding transcript_biotype:protein_coding	9	1	1	1	108	12	8.07	1.75	61.2	68.5	71.6	96.4	165.7	201.8	0.0479982	0.43393
ENSBGRP00000031055.1		pep primary_assembly:LU_Bosgru_v3.0:5:37241136:37258449:1 gene:ENSBGRG00000019506.1 transcript:ENSBGRT00000035922.1 gene_biotype:protein_coding transcript_biotype:protein_coding gene_symbol:NFYB description:nuclear transcription factor Y subunit beta [Source:HGNC Symbol;Acc:HGNC:7805]	4	1	1	1	222	24.8	4.7	1.68	86.4	86.6	81.1	114.7	153	126.1	0.0154669	0.645251
ENSBGRP00000032333.1		pep primary_assembly:LU_Bosgru_v3.0:9:103445528:103485698:1 gene:ENSBGRG00000020332.1 transcript:ENSBGRT00000037404.1 gene_biotype:protein_coding transcript_biotype:protein_coding gene_symbol:HS1BP3 description:HCLS1 binding protein 3 [Source:HGNC Symbol;Acc:HGNC:24979]	3	1	1	1	395	43.4	5.35	1.93	78.2	89	80.9	113.9	151.5	142.4	0.0106707	0.608386
ENSBGRP00000036594.1		pep primary_assembly:LU_Bosgru_v3.0:X:58976816:58978087:-1 gene:ENSBGRG00000022942.1 transcript:ENSBGRT00000042342.1 gene_biotype:protein_coding transcript_biotype:protein_coding	3	1	1	1	305	34.3	8.78	1.72	49.3	67.3	80.1	213.1	161	120.9	0.0241707	0.397374
ENSBGRP00000008926.1	CCDC14	pep primary_assembly:LU_Bosgru_v3.0:9:71642306:71651741:-1 gene:ENSBGRG00000005556.1 transcript:ENSBGRT00000010268.1 gene_biotype:protein_coding transcript_biotype:protein_coding gene_symbol:VAMP5 description:vesicle associated membrane protein 5 [Source:HGNC Symbol;Acc:HGNC:12646]	6	1	1	1	116	12.8	6.68	2.64	68	73.4	69	146.9	163.7	164.4	0.00012105	0.442947
ENSBGRP00000003832.1		pep primary_assembly:LU_Bosgru_v3.0:2:443432:468550:1 gene:ENSBGRG00000002351.1 transcript:ENSBGRT00000004398.1 gene_biotype:protein_coding transcript_biotype:protein_coding gene_symbol:SZRD1 description:SUZ RNA binding domain containing 1 [Source:HGNC Symbol;Acc:HGNC:30232]	5	1	1	1	152	16.9	8.95	1.8	93.1	72.5	79.9	108.1	135.6	153.8	0.0254968	0.61761
ENSBGRP00000015321.1		pep primary_assembly:LU_Bosgru_v3.0:3:5279460:5284421:1 gene:ENSBGRG00000009611.1 transcript:ENSBGRT00000017660.1 gene_biotype:protein_coding transcript_biotype:protein_coding	2	1	1	1	515	57.3	9.32	1.67	26	24.8	23.5	135.4	140.6	151.3	1.55768e-05	0.173883
ENSBGRP00000024967.1		pep primary_assembly:LU_Bosgru_v3.0:22:11254782:11287235:-1 gene:ENSBGRG00000015681.1 transcript:ENSBGRT00000028803.1 gene_biotype:protein_coding transcript_biotype:protein_coding gene_symbol:QRICH1 description:glutamine rich 1 [Source:HGNC Symbol;Acc:HGNC:24713]	1	1	1	1	779	86.7	5.95	2.37	80.9	84.1	77.8	129.5	130.1	136.9	6.80318e-05	0.612358
ENSBGRP00000001177.1	LRRN3	pep primary_assembly:LU_Bosgru_v3.0:8:21865190:21889605:-1 gene:ENSBGRG00000000748.1 transcript:ENSBGRT00000001360.1 gene_biotype:protein_coding transcript_biotype:protein_coding gene_symbol:GNA15 description:G protein subunit alpha 15 [Source:HGNC Symbol;Acc:HGNC:4383]	2	1	1	1	374	43.6	8.44	2.04	83	68.3	75.3	105.8	187.3	135.7	0.0494357	0.528451
ENSBGRP00000009636.1	DOCK1	pep primary_assembly:LU_Bosgru_v3.0:9:15011709:15184165:1 gene:ENSBGRG00000005255.1 transcript:ENSBGRT00000011080.1 gene_biotype:protein_coding transcript_biotype:protein_coding gene_symbol:COL5A1 description:collagen type V alpha 1 chain [Source:HGNC Symbol;Acc:HGNC:2209]	0	1	1	1	1845	184.4	5.02	1.78	54.9	51.2	42	159.3	216	214.3	0.0015009	0.251187
ENSBGRP00000033416.1		pep primary_assembly:LU_Bosgru_v3.0:29:22197727:22209961:-1 gene:ENSBGRG00000020849.1 transcript:ENSBGRT00000038621.1 gene_biotype:protein_coding transcript_biotype:protein_coding	2	1	1	1	340	38.9	9.72	3.08	89	83.4	83.6	140.4	130	119.4	0.00214384	0.656747
ENSBGRP00000037871.1		pep primary_assembly:LU_Bosgru_v3.0:X:82534687:82707573:1 gene:ENSBGRG00000023373.1 transcript:ENSBGRT00000043857.1 gene_biotype:protein_coding transcript_biotype:protein_coding gene_symbol:ABCB7 description:ATP binding cassette subfamily B member 7 [Source:HGNC Symbol;Acc:HGNC:48]	1	1	1	1	752	82.9	9.38	2.31	81.8	78.5	74.4	123.7	152.2	151.3	0.00260039	0.549391
ENSBGRP00000017031.1	GK	pep primary_assembly:LU_Bosgru_v3.0:12:45951766:45995212:-1 gene:ENSBGRG00000010717.1 transcript:ENSBGRT00000019694.1 gene_biotype:protein_coding transcript_biotype:protein_coding	1	1	1	1	587	63.4	9.07	2.46	79.4	86	70.6	107	164.9	160.6	0.0267777	0.545665
ENSBGRP00000031709.1		pep primary_assembly:LU_Bosgru_v3.0:18:21604289:21604962:1 gene:ENSBGRG00000019939.1 transcript:ENSBGRT00000036691.1 gene_biotype:protein_coding transcript_biotype:protein_coding	6	1	1	1	114	12.4	6.25	3.29	83.2	85.2	81	108	153.5	143.2	0.0200582	0.616259
ENSBGRP00000034538.1		pep primary_assembly:LU_Bosgru_v3.0:20:50935814:50941871:1 gene:ENSBGRG00000021639.1 transcript:ENSBGRT00000039939.1 gene_biotype:protein_coding transcript_biotype:protein_coding gene_symbol:MYADM description:myeloid associated differentiation marker [Source:HGNC Symbol;Acc:HGNC:7544]	2	1	1	1	401	44.2	8.78	1.8	88.6	80.6	81	101.6	167.9	151.6	0.0472492	0.594158
ENSBGRP00000029116.1		pep primary_assembly:LU_Bosgru_v3.0:25:12273227:12370262:1 gene:ENSBGRG00000018400.1 transcript:ENSBGRT00000033716.1 gene_biotype:protein_coding transcript_biotype:protein_coding	0	1	1	1	1828	211.6	5.58	2.26	77.8	81	86.6	141.5	118.4	128.1	0.00269086	0.632474
ENSBGRP00000011636.1	AHDC1	pep primary_assembly:LU_Bosgru_v3.0:9:7169341:7202340:-1 gene:ENSBGRG00000007082.1 transcript:ENSBGRT00000013419.1 gene_biotype:protein_coding transcript_biotype:protein_coding gene_symbol:ENG description:endoglin [Source:HGNC Symbol;Acc:HGNC:3349]	1	1	1	1	649	70.2	6	2.86	71.7	71.8	67.3	177.4	175.7	141.1	0.00137193	0.426548
ENSBGRP00000001552.1		pep primary_assembly:LU_Bosgru_v3.0:5:117345678:117348896:1 gene:ENSBGRG00000000971.1 transcript:ENSBGRT00000001772.1 gene_biotype:protein_coding transcript_biotype:protein_coding gene_symbol:CDC42EP1 description:CDC42 effector protein 1 [Source:HGNC Symbol;Acc:HGNC:17014]	2	1	1	1	361	37.3	7.55	1.86	80.4	67.4	73.7	207.7	138.4	121.9	0.036412	0.473291
ENSBGRP00000013799.1	RHNO1	pep primary_assembly:LU_Bosgru_v3.0:16:77810162:77830904:-1 gene:ENSBGRG00000008657.1 transcript:ENSBGRT00000015913.1 gene_biotype:protein_coding transcript_biotype:protein_coding gene_symbol:PATZ1 description:POZ/BTB and AT hook containing zinc finger 1 [Source:HGNC Symbol;Acc:HGNC:13071]	1	1	2	1	687	74	8.35	5.71	73.1	72.8	64.2	126.2	174	188.3	0.00813809	0.430092
ENSBGRP00000034868.1		pep primary_assembly:LU_Bosgru_v3.0:8:1690854:1691991:-1 gene:ENSBGRG00000021799.1 transcript:ENSBGRT00000040310.1 gene_biotype:protein_coding transcript_biotype:protein_coding	5	1	1	1	205	23.6	9.36	1.68	76.9	83.7	93.4	114.6	136.2	132.5	0.00629819	0.662666
ENSBGRP00000025090.1		pep primary_assembly:LU_Bosgru_v3.0:20:57906623:57912124:1 gene:ENSBGRG00000015643.1 transcript:ENSBGRT00000028945.1 gene_biotype:protein_coding transcript_biotype:protein_coding description:kallikrein related peptidase 11 [Source:HGNC Symbol;Acc:HGNC:6359]	4	1	1	1	281	31.1	9.23	1.94	73.5	84.2	84.2	148.8	106.2	116.2	0.0319991	0.65167
ENSBGRP00000017851.1	ZNF713	pep primary_assembly:LU_Bosgru_v3.0:3:112195507:112195770:1 gene:ENSBGRG00000011337.1 transcript:ENSBGRT00000020671.1 gene_biotype:protein_coding transcript_biotype:protein_coding	8	1	1	1	87	9.9	9.72	2.12	82.5	80	76.2	125	183.9	124	0.0312243	0.551398
ENSBGRP00000015394.1	SERPINA3-6	pep primary_assembly:LU_Bosgru_v3.0:18:54658783:54662953:1 gene:ENSBGRG00000009675.1 transcript:ENSBGRT00000017746.1 gene_biotype:protein_coding transcript_biotype:protein_coding gene_symbol:ZNF706 description:zinc finger protein 706 [Source:HGNC Symbol;Acc:HGNC:24992]	8	1	1	1	84	9.4	9.89	2.22	86	84.4	78.2	120	137.4	132.1	0.00116109	0.638254
ENSBGRP00000026986.1		pep primary_assembly:LU_Bosgru_v3.0:11:2422219:2430373:1 gene:ENSBGRG00000016917.1 transcript:ENSBGRT00000031142.1 gene_biotype:protein_coding transcript_biotype:protein_coding gene_symbol:IRF9 description:interferon regulatory factor 9 [Source:HGNC Symbol;Acc:HGNC:6131]	2	1	1	1	437	48.3	5.95	1.78	69	62.4	61.7	197.9	157	158.5	0.00141862	0.37612
ENSBGRP00000003118.1		pep primary_assembly:LU_Bosgru_v3.0:3:132061164:132074197:1 gene:ENSBGRG00000001892.1 transcript:ENSBGRT00000003545.1 gene_biotype:protein_coding transcript_biotype:protein_coding gene_symbol:ING5 description:inhibitor of growth family member 5 [Source:HGNC Symbol;Acc:HGNC:19421]	2	1	1	1	323	36.4	6.62	2.49	71.2	70.6	75.3	133.3	143.1	202	0.0154724	0.453804
ENSBGRP00000023865.1		pep primary_assembly:LU_Bosgru_v3.0:17:72501227:72507729:-1 gene:ENSBGRG00000014769.1 transcript:ENSBGRT00000027514.1 gene_biotype:protein_coding transcript_biotype:protein_coding gene_symbol:HSP90AA1 description:heat shock protein 90 alpha family class A member 1 [Source:HGNC Symbol;Acc:HGNC:5253]	55	44	293	27	720	83.1	5.05	723.65	114.2	120.8	118.4	78.8	66.9	63.7	0.000649141	1.68768
ENSBGRP00000022225.1	BAK	pep primary_assembly:LU_Bosgru_v3.0:11:66177034:66179695:1 gene:ENSBGRG00000013924.1 transcript:ENSBGRT00000025648.1 gene_biotype:protein_coding transcript_biotype:protein_coding gene_symbol:HSPA2 description:heat shock protein family A (Hsp70) member 2 [Source:HGNC Symbol;Acc:HGNC:5235]	74	48	287	31	636	69.8	5.67	685.42	134.9	140.6	141.2	45.8	43.2	38.6	4.95069e-06	3.26567
ENSBGRP00000035051.1		pep primary_assembly:LU_Bosgru_v3.0:15:7268471:7332683:1 gene:ENSBGRG00000021703.1 transcript:ENSBGRT00000040533.1 gene_biotype:protein_coding transcript_biotype:protein_coding gene_symbol:IPO5 description:importin 5 [Source:HGNC Symbol;Acc:HGNC:6402]	45	39	130	39	1097	123.5	4.94	389.49	119.2	128.9	128.6	58.3	55.5	53.1	3.79206e-05	2.25704
ENSBGRP00000030057.1		pep primary_assembly:LU_Bosgru_v3.0:13:57846450:57855607:1 gene:ENSBGRG00000018849.1 transcript:ENSBGRT00000034794.1 gene_biotype:protein_coding transcript_biotype:protein_coding gene_symbol:HYOU1 description:hypoxia up-regulated 1 [Source:HGNC Symbol;Acc:HGNC:16931]	45	42	151	42	1002	111.5	5.31	363.33	126	127.1	121.6	73.9	51	46.6	0.00142218	2.18484
ENSBGRP00000009186.1		pep primary_assembly:LU_Bosgru_v3.0:19:14371918:14392390:-1 gene:ENSBGRG00000005349.1 transcript:ENSBGRT00000010563.1 gene_biotype:protein_coding transcript_biotype:protein_coding gene_symbol:FASN description:fatty acid synthase [Source:HGNC Symbol;Acc:HGNC:3594]	26	47	84	47	2514	274	6.24	238.45	109.9	104.9	109.5	85.3	58.1	58.9	0.0109973	1.60306
ENSBGRP00000002407.1	IFNW	pep primary_assembly:LU_Bosgru_v3.0:5:76793381:76796686:-1 gene:ENSBGRG00000001452.1 transcript:ENSBGRT00000002740.1 gene_biotype:protein_coding transcript_biotype:protein_coding gene_symbol:TUBA1B description:tubulin alpha 1b [Source:HGNC Symbol;Acc:HGNC:18809]	63	25	221	2	449	49.9	5.06	616.21	106.8	112.1	111.8	86.6	66.8	63.6	0.00686325	1.52396
ENSBGRP00000007219.1	REPA3	pep primary_assembly:LU_Bosgru_v3.0:11:56674623:56765340:1 gene:ENSBGRG00000004134.1 transcript:ENSBGRT00000008283.1 gene_biotype:protein_coding transcript_biotype:protein_coding gene_symbol:KTN1 description:kinectin 1 [Source:HGNC Symbol;Acc:HGNC:6467]	44	54	82	54	1357	157	5.73	219.8	115.9	123.1	121.3	85	68.6	67.3	0.00158716	1.63105
ENSBGRP00000020672.1	ABCG2	pep primary_assembly:LU_Bosgru_v3.0:16:80245515:80249219:1 gene:ENSBGRG00000013042.1 transcript:ENSBGRT00000023902.1 gene_biotype:protein_coding transcript_biotype:protein_coding gene_symbol:TUBA3D description:tubulin alpha 3d [Source:HGNC Symbol;Acc:HGNC:24071]	58	22	196	3	447	49.6	5.2	559.26	135.5	131.9	136.5	52.3	43.9	34.7	6.60493e-05	3.08556
ENSBGRP00000004407.1	TAFA3	pep primary_assembly:LU_Bosgru_v3.0:3:109456395:109485059:-1 gene:ENSBGRG00000002640.1 transcript:ENSBGRT00000005052.1 gene_biotype:protein_coding transcript_biotype:protein_coding gene_symbol:NASP description:nuclear autoantigenic sperm protein [Source:HGNC Symbol;Acc:HGNC:7644]	53	34	100	34	777	83.6	4.34	265.09	125.2	134	127.1	60.7	49	47.7	0.000101158	2.45426
ENSBGRP00000012831.1	INPP5K	pep primary_assembly:LU_Bosgru_v3.0:5:62310636:62326850:1 gene:ENSBGRG00000007901.1 transcript:ENSBGRT00000014800.1 gene_biotype:protein_coding transcript_biotype:protein_coding gene_symbol:CCT2 description:chaperonin containing TCP1 subunit 2 [Source:HGNC Symbol;Acc:HGNC:1615]	64	33	112	33	535	57.4	6.64	306.83	117.2	126.9	124.6	73	68.7	65.1	0.000130147	1.78288
ENSBGRP00000041799.1		pep primary_assembly:LU_Bosgru_v3.0:16:69247605:69311881:-1 gene:ENSBGRG00000026191.1 transcript:ENSBGRT00000048477.1 gene_biotype:protein_coding transcript_biotype:protein_coding gene_symbol:GCN1 description:GCN1 activator of EIF2AK4 [Source:HGNC Symbol;Acc:HGNC:4199]	25	57	80	57	2670	292.2	7.27	219.33	111	119	120.6	75	73.4	74.2	0.000142906	1.57502
ENSBGRP00000000106.1		pep primary_assembly:LU_Bosgru_v3.0:1:31453238:31466719:-1 gene:ENSBGRG00000000078.1 transcript:ENSBGRT00000000137.1 gene_biotype:protein_coding transcript_biotype:protein_coding	57	33	107	1	548	59.6	5.59	272.52	115.9	121.6	121.7	75.2	71.6	67.9	7.17366e-05	1.67303
ENSBGRP00000042386.1		pep primary_assembly:LU_Bosgru_v3.0:10:104545550:104559422:1 gene:ENSBGRG00000026527.1 transcript:ENSBGRT00000049144.1 gene_biotype:protein_coding transcript_biotype:protein_coding gene_symbol:TCP1 description:t-complex 1 [Source:HGNC Symbol;Acc:HGNC:11655]	61	26	96	26	556	60.2	6.11	302.09	114.6	124.1	121.5	70.4	72.7	73.7	9.04787e-05	1.66144
ENSBGRP00000014618.1		pep primary_assembly:LU_Bosgru_v3.0:16:32804994:32866544:-1 gene:ENSBGRG00000009049.1 transcript:ENSBGRT00000016820.1 gene_biotype:protein_coding transcript_biotype:protein_coding gene_symbol:HSPA4L description:heat shock protein family A (Hsp70) member 4 like [Source:HGNC Symbol;Acc:HGNC:17041]	60	50	108	45	840	94.9	5.77	274.46	125.7	136.1	135.3	51.2	48.4	42.1	3.80481e-05	2.8024
ENSBGRP00000038335.1		pep primary_assembly:LU_Bosgru_v3.0:3:2776201:2794026:-1 gene:ENSBGRG00000023849.1 transcript:ENSBGRT00000044422.1 gene_biotype:protein_coding transcript_biotype:protein_coding gene_symbol:CCT3 description:chaperonin containing TCP1 subunit 3 [Source:HGNC Symbol;Acc:HGNC:1616]	67	41	107	41	545	60.6	6.8	273.46	117.9	128	127.9	69.6	63.7	61.6	0.000132206	1.91791
ENSBGRP00000011411.1		pep primary_assembly:LU_Bosgru_v3.0:8:11645433:11648610:1 gene:ENSBGRG00000007159.1 transcript:ENSBGRT00000013137.1 gene_biotype:protein_coding transcript_biotype:protein_coding gene_symbol:CALR description:calreticulin [Source:HGNC Symbol;Acc:HGNC:1455]	62	30	145	29	417	48	4.46	382.26	117.5	107.6	107.3	97.6	52.5	52.4	0.0484008	1.64148
ENSBGRP00000020610.1	SPART	pep primary_assembly:LU_Bosgru_v3.0:23:17603471:17617072:1 gene:ENSBGRG00000012720.1 transcript:ENSBGRT00000023833.1 gene_biotype:protein_coding transcript_biotype:protein_coding gene_symbol:CCT5 description:chaperonin containing TCP1 subunit 5 [Source:HGNC Symbol;Acc:HGNC:1618]	68	36	98	36	541	59.6	5.91	243.17	117.4	125.7	126.5	70.2	65.8	65.2	7.07826e-05	1.83698
ENSBGRP00000014937.1	FAM57A	pep primary_assembly:LU_Bosgru_v3.0:9:83617054:83629357:-1 gene:ENSBGRG00000009171.1 transcript:ENSBGRT00000017206.1 gene_biotype:protein_coding transcript_biotype:protein_coding gene_symbol:CCT4 description:chaperonin containing TCP1 subunit 4 [Source:HGNC Symbol;Acc:HGNC:1617]	63	28	72	28	545	58.4	7.61	233.08	116.6	125	123.4	73.7	69.9	67.9	7.75214e-05	1.72577
ENSBGRP00000002493.1		pep primary_assembly:LU_Bosgru_v3.0:5:76850198:76897785:1 gene:ENSBGRG00000001528.1 transcript:ENSBGRT00000002828.1 gene_biotype:protein_coding transcript_biotype:protein_coding gene_symbol:TUBA1C description:tubulin alpha 1c [Source:HGNC Symbol;Acc:HGNC:20768]	55	21	149	1	448	49.7	5.06	402.33	118.7	127.3	126.5	65.3	61.6	56.3	7.60516e-05	2.0333
ENSBGRP00000003463.1	COL5A2	pep primary_assembly:LU_Bosgru_v3.0:3:38792037:38795578:-1 gene:ENSBGRG00000002112.1 transcript:ENSBGRT00000003951.1 gene_biotype:protein_coding transcript_biotype:protein_coding gene_symbol:GSTM3 description:glutathione S-transferase mu 3 [Source:HGNC Symbol;Acc:HGNC:4635]	76	22	202	21	225	26.8	7.24	497.26	117.9	123.3	123.2	89.6	40.6	37.9	0.0179514	2.16776
ENSBGRP00000015771.1	SPNS1	pep primary_assembly:LU_Bosgru_v3.0:16:51407400:51445583:-1 gene:ENSBGRG00000009726.1 transcript:ENSBGRT00000018217.1 gene_biotype:protein_coding transcript_biotype:protein_coding gene_symbol:PIWIL1 description:piwi like RNA-mediated gene silencing 1 [Source:HGNC Symbol;Acc:HGNC:9007]	44	40	91	40	861	98.5	9.39	237.35	124.4	138.3	137.8	49.7	49.3	44.7	5.93874e-05	2.78706
ENSBGRP00000022275.1	ALS2CR12	pep primary_assembly:LU_Bosgru_v3.0:13:29610679:29727237:-1 gene:ENSBGRG00000013953.1 transcript:ENSBGRT00000025708.1 gene_biotype:protein_coding transcript_biotype:protein_coding gene_symbol:CKAP5 description:cytoskeleton associated protein 5 [Source:HGNC Symbol;Acc:HGNC:28959]	26	48	71	48	2033	225.1	7.85	191.06	112.1	116.6	118.8	65.8	65.5	69.4	3.07039e-05	1.73144
ENSBGRP00000019848.1		pep primary_assembly:LU_Bosgru_v3.0:9:29681482:29698757:-1 gene:ENSBGRG00000012276.1 transcript:ENSBGRT00000022980.1 gene_biotype:protein_coding transcript_biotype:protein_coding gene_symbol:CCT7 description:chaperonin containing TCP1 subunit 7 [Source:HGNC Symbol;Acc:HGNC:1622]	62	30	75	30	543	59.4	7.2	198.13	116.2	127.3	126.7	69.5	69.9	66.8	0.00012655	1.79534
ENSBGRP00000039975.1		pep primary_assembly:LU_Bosgru_v3.0:15:11618384:11688705:1 gene:ENSBGRG00000024513.1 transcript:ENSBGRT00000046364.1 gene_biotype:protein_coding transcript_biotype:protein_coding gene_symbol:TPP2 description:tripeptidyl peptidase 2 [Source:HGNC Symbol;Acc:HGNC:12016]	39	46	83	46	1249	138.2	6.29	200.28	120.5	128.1	127.4	57.5	58.3	57	1.02561e-05	2.17593
ENSBGRP00000017203.1	MIGA2	pep primary_assembly:LU_Bosgru_v3.0:16:59811969:59902379:1 gene:ENSBGRG00000010412.1 transcript:ENSBGRT00000019891.1 gene_biotype:protein_coding transcript_biotype:protein_coding gene_symbol:ATP2A2 description:ATPase sarcoplasmic/endoplasmic reticulum Ca2+ transporting 2 [Source:HGNC Symbol;Acc:HGNC:812]	32	34	68	1	1094	120.5	6.02	179.41	118.8	120.1	125.1	80.3	64.3	61.6	0.0010218	1.76528
ENSBGRP00000032481.1		pep primary_assembly:LU_Bosgru_v3.0:5:59508030:59545014:1 gene:ENSBGRG00000020115.1 transcript:ENSBGRT00000037570.1 gene_biotype:protein_coding transcript_biotype:protein_coding gene_symbol:CAND1 description:cullin associated and neddylation dissociated 1 [Source:HGNC Symbol;Acc:HGNC:30688]	31	37	88	35	1230	136.3	5.78	218.07	114.3	119.8	118.3	74.5	70.5	63.3	0.000195707	1.69179
ENSBGRP00000035236.1		pep primary_assembly:LU_Bosgru_v3.0:24:28904006:28983668:-1 gene:ENSBGRG00000021666.1 transcript:ENSBGRT00000040749.1 gene_biotype:protein_coding transcript_biotype:protein_coding gene_symbol:ITPR3 description:inositol 1,4,5-trisphosphate receptor type 3 [Source:HGNC Symbol;Acc:HGNC:6182]	21	48	73	43	2664	303.1	6.54	183.48	112.3	114.3	116.4	89.8	65.1	66.2	0.00754301	1.55133
ENSBGRP00000038998.1		pep primary_assembly:LU_Bosgru_v3.0:20:34125506:34135660:-1 gene:ENSBGRG00000024423.1 transcript:ENSBGRT00000045212.1 gene_biotype:protein_coding transcript_biotype:protein_coding gene_symbol:TUBB3 description:tubulin beta 3 class III [Source:HGNC Symbol;Acc:HGNC:20772]	40	16	128	4	512	56	5.03	259.86	120.9	112	120.6	57.4	56.2	50.7	6.05368e-05	2.15155
ENSBGRP00000039452.1		pep primary_assembly:LU_Bosgru_v3.0:9:112934150:112961634:1 gene:ENSBGRG00000024734.1 transcript:ENSBGRT00000045780.1 gene_biotype:protein_coding transcript_biotype:protein_coding	54	23	81	23	440	48.1	5.1	238.84	114.1	110.7	114.8	89	49.8	47	0.0196886	1.82777
ENSBGRP00000016078.1	KDM5A	pep primary_assembly:LU_Bosgru_v3.0:2:22813149:22816069:-1 gene:ENSBGRG00000010142.1 transcript:ENSBGRT00000018582.1 gene_biotype:protein_coding transcript_biotype:protein_coding	51	39	96	39	543	62.4	6.65	229.79	110.3	120.2	113.4	86.9	65.3	66.9	0.00526503	1.5696
ENSBGRP00000035408.1		pep primary_assembly:LU_Bosgru_v3.0:16:19036552:19084722:1 gene:ENSBGRG00000022178.1 transcript:ENSBGRT00000040951.1 gene_biotype:protein_coding transcript_biotype:protein_coding gene_symbol:CLGN description:calmegin [Source:HGNC Symbol;Acc:HGNC:2060]	46	30	79	30	606	69.4	4.68	182.41	137.8	134.8	134.6	55.3	39.9	35.9	0.000105639	3.10603
ENSBGRP00000001533.1		pep primary_assembly:LU_Bosgru_v3.0:5:117279154:117300426:1 gene:ENSBGRG00000000932.1 transcript:ENSBGRT00000001751.1 gene_biotype:protein_coding transcript_biotype:protein_coding gene_symbol:TUBA8 description:tubulin alpha 8 [Source:HGNC Symbol;Acc:HGNC:12410]	47	17	137	6	449	50	5.2	356.55	119.5	135.1	126.8	55.1	60.7	57.4	0.000131997	2.20208
ENSBGRP00000016535.1	PIGB	pep primary_assembly:LU_Bosgru_v3.0:17:59387415:59400592:1 gene:ENSBGRG00000010433.1 transcript:ENSBGRT00000019117.1 gene_biotype:protein_coding transcript_biotype:protein_coding gene_symbol:MAP1A description:microtubule associated protein 1A [Source:HGNC Symbol;Acc:HGNC:6835]	25	53	68	53	2692	291	4.81	151.78	122.2	124	127.1	70.6	55.7	52.9	0.000337972	2.08315
ENSBGRP00000027491.1		pep primary_assembly:LU_Bosgru_v3.0:24:7611374:7613299:-1 gene:ENSBGRG00000017307.1 transcript:ENSBGRT00000031751.1 gene_biotype:protein_coding transcript_biotype:protein_coding gene_symbol:HSPA1L description:heat shock protein family A (Hsp70) member 1 like [Source:HGNC Symbol;Acc:HGNC:5234]	44	26	97	12	641	70.3	6.2	247.64	115.6	115.8	114.5	91.3	73.1	65.7	0.00714191	1.50326
ENSBGRP00000022933.1	PANDA_020555	pep primary_assembly:LU_Bosgru_v3.0:5:114460903:114470215:-1 gene:ENSBGRG00000014358.1 transcript:ENSBGRT00000026466.1 gene_biotype:protein_coding transcript_biotype:protein_coding gene_symbol:FKBP4 description:FKBP prolyl isomerase 4 [Source:HGNC Symbol;Acc:HGNC:3720]	63	31	78	31	459	51.5	5.39	182.32	119.6	121.3	123.1	75.2	63.7	61.1	0.000251867	1.82
ENSBGRP00000020663.1		pep primary_assembly:LU_Bosgru_v3.0:8:36908143:37014402:-1 gene:ENSBGRG00000012313.1 transcript:ENSBGRT00000023890.1 gene_biotype:protein_coding transcript_biotype:protein_coding gene_symbol:HSD17B4 description:hydroxysteroid 17-beta dehydrogenase 4 [Source:HGNC Symbol;Acc:HGNC:5213]	44	25	54	25	736	79.5	8.6	154.87	110.8	112.5	111	69	60.5	58	0.000131133	1.78293
ENSBGRP00000001712.1	Gabrg1	pep primary_assembly:LU_Bosgru_v3.0:4:52614302:52690684:1 gene:ENSBGRG00000000834.1 transcript:ENSBGRT00000001949.1 gene_biotype:protein_coding transcript_biotype:protein_coding gene_symbol:STK31 description:serine/threonine kinase 31 [Source:HGNC Symbol;Acc:HGNC:11407]	45	36	52	36	1018	115	5.4	134.16	123.4	139.1	135.4	65	48.4	43.1	0.000582677	2.54249
ENSBGRP00000033977.1		pep primary_assembly:LU_Bosgru_v3.0:19:20076919:20238888:1 gene:ENSBGRG00000021286.1 transcript:ENSBGRT00000039276.1 gene_biotype:protein_coding transcript_biotype:protein_coding gene_symbol:NSF description:N-ethylmaleimide sensitive factor, vesicle fusing ATPase [Source:HGNC Symbol;Acc:HGNC:8016]	47	30	57	30	752	83.6	6.74	152.69	117	122.6	123.8	71.2	67.1	64.2	5.1547e-05	1.79457
ENSBGRP00000030052.1		pep primary_assembly:LU_Bosgru_v3.0:7:65785819:66048020:-1 gene:ENSBGRG00000018767.1 transcript:ENSBGRT00000034791.1 gene_biotype:protein_coding transcript_biotype:protein_coding gene_symbol:VPS13A description:vacuolar protein sorting 13 homolog A [Source:HGNC Symbol;Acc:HGNC:1908]	16	45	58	45	3066	347.6	6.32	130.88	124.3	124.1	130.7	55.3	58	52.3	1.27115e-05	2.28925
ENSBGRP00000001973.1	BRD1	pep primary_assembly:LU_Bosgru_v3.0:8:5984736:6019415:-1 gene:ENSBGRG00000001227.1 transcript:ENSBGRT00000002251.1 gene_biotype:protein_coding transcript_biotype:protein_coding gene_symbol:SUGP2 description:SURP and G-patch domain containing 2 [Source:HGNC Symbol;Acc:HGNC:18641]	36	35	55	35	1110	122.8	6.6	138.81	123.8	128	131.3	60.7	50.9	45.2	0.000114264	2.44324
ENSBGRP00000029513.1		pep primary_assembly:LU_Bosgru_v3.0:19:25651751:25682126:1 gene:ENSBGRG00000017633.1 transcript:ENSBGRT00000034169.1 gene_biotype:protein_coding transcript_biotype:protein_coding gene_symbol:TOP2A description:DNA topoisomerase II alpha [Source:HGNC Symbol;Acc:HGNC:11989]	28	40	55	32	1532	174.3	8.62	133.4	116.6	127.9	125.5	54.4	54.8	59.1	5.70056e-05	2.19846
ENSBGRP00000001434.1	CYK4	pep primary_assembly:LU_Bosgru_v3.0:1:45225785:45364143:1 gene:ENSBGRG00000000874.1 transcript:ENSBGRT00000001642.1 gene_biotype:protein_coding transcript_biotype:protein_coding gene_symbol:CRYBG3 description:crystallin beta-gamma domain containing 3 [Source:HGNC Symbol;Acc:HGNC:34427]	18	40	50	40	2903	319.9	5.07	115.17	115.3	126.5	123.8	65.5	66.8	63	8.98248e-05	1.87199
ENSBGRP00000037889.1		pep primary_assembly:LU_Bosgru_v3.0:24:12577441:12578694:1 gene:ENSBGRG00000023754.1 transcript:ENSBGRT00000043877.1 gene_biotype:protein_coding transcript_biotype:protein_coding gene_symbol:PGK2 description:phosphoglycerate kinase 2 [Source:HGNC Symbol;Acc:HGNC:8898]	68	26	67	19	417	44.7	8.25	164.04	131.5	153.4	147.3	37	43.8	38.2	0.000108307	3.63193
ENSBGRP00000040116.1		pep primary_assembly:LU_Bosgru_v3.0:12:73181750:73212303:1 gene:ENSBGRG00000025002.1 transcript:ENSBGRT00000046521.1 gene_biotype:protein_coding transcript_biotype:protein_coding gene_symbol:CSE1L description:chromosome segregation 1 like [Source:HGNC Symbol;Acc:HGNC:2431]	30	31	51	31	973	110.5	5.77	138.61	119.8	117.2	121.5	68.5	68.4	67.6	2.32695e-06	1.75306
ENSBGRP00000024435.1	SAMD3	pep primary_assembly:LU_Bosgru_v3.0:2:26265918:26383647:1 gene:ENSBGRG00000015353.1 transcript:ENSBGRT00000028184.1 gene_biotype:protein_coding transcript_biotype:protein_coding gene_symbol:CUL3 description:cullin 3 [Source:HGNC Symbol;Acc:HGNC:2553]	42	32	49	32	767	88.8	8.48	115.59	119.3	130.9	128.3	64.9	59.3	58.1	8.95813e-05	2.07625
ENSBGRP00000015618.1	JAMIP2	pep primary_assembly:LU_Bosgru_v3.0:18:55178282:55194272:1 gene:ENSBGRG00000009759.1 transcript:ENSBGRT00000018008.1 gene_biotype:protein_coding transcript_biotype:protein_coding gene_symbol:PABPC1 description:poly(A) binding protein cytoplasmic 1 [Source:HGNC Symbol;Acc:HGNC:8554]	37	24	54	17	636	70.6	9.5	139.89	119.9	126.1	126.3	60.5	77.6	78.2	0.00108616	1.72122
ENSBGRP00000032181.1		pep primary_assembly:LU_Bosgru_v3.0:13:84518677:84939319:1 gene:ENSBGRG00000019097.1 transcript:ENSBGRT00000037237.1 gene_biotype:protein_coding transcript_biotype:protein_coding gene_symbol:DYNC2H1 description:dynein cytoplasmic 2 heavy chain 1 [Source:HGNC Symbol;Acc:HGNC:2962]	13	47	52	47	4307	492.2	6.65	127.23	127.7	126.8	132.2	59	53.3	48	3.022e-05	2.41235
ENSBGRP00000020338.1	TGFBR1	pep primary_assembly:LU_Bosgru_v3.0:9:114083812:114119505:1 gene:ENSBGRG00000012872.1 transcript:ENSBGRT00000023526.1 gene_biotype:protein_coding transcript_biotype:protein_coding	67	18	90	11	245	27.7	4.78	242.23	111.6	113.9	114.5	78.4	72	68.8	0.000168456	1.55109
ENSBGRP00000038455.1		pep primary_assembly:LU_Bosgru_v3.0:20:11141827:11153720:-1 gene:ENSBGRG00000023777.1 transcript:ENSBGRT00000044572.1 gene_biotype:protein_coding transcript_biotype:protein_coding gene_symbol:EDC4 description:enhancer of mRNA decapping 4 [Source:HGNC Symbol;Acc:HGNC:17157]	26	28	39	28	1398	151.2	5.97	124.12	112.1	121.2	120	81.7	75.2	70.6	0.000621011	1.55297
ENSBGRP00000016887.1	C14orf47	pep primary_assembly:LU_Bosgru_v3.0:19:16584289:16591690:1 gene:ENSBGRG00000010365.1 transcript:ENSBGRT00000019508.1 gene_biotype:protein_coding transcript_biotype:protein_coding gene_symbol:DDX5 description:DEAD-box helicase 5 [Source:HGNC Symbol;Acc:HGNC:2746]	45	31	55	23	746	83.9	9.6	146.96	114	119.8	118.6	74	72.6	83.4	0.000437042	1.53217
ENSBGRP00000018525.1	GRB14	pep primary_assembly:LU_Bosgru_v3.0:28:36397771:36492118:1 gene:ENSBGRG00000011591.1 transcript:ENSBGRT00000021463.1 gene_biotype:protein_coding transcript_biotype:protein_coding gene_symbol:PCM1 description:pericentriolar material 1 [Source:HGNC Symbol;Acc:HGNC:8727]	19	38	48	38	2220	250.1	5.19	108.01	122.6	132.3	129.4	57.1	56.5	53.6	1.92277e-05	2.29844
ENSBGRP00000027061.1		pep primary_assembly:LU_Bosgru_v3.0:26:16571245:16583971:-1 gene:ENSBGRG00000016594.1 transcript:ENSBGRT00000031228.1 gene_biotype:protein_coding transcript_biotype:protein_coding gene_symbol:CCT6A description:chaperonin containing TCP1 subunit 6A [Source:HGNC Symbol;Acc:HGNC:1620]	44	22	59	13	531	57.9	6.76	164.38	115.5	124.1	122.9	75.8	70.3	68.4	0.000144789	1.68998
ENSBGRP00000019368.1	FNDC3	pep primary_assembly:LU_Bosgru_v3.0:22:1388407:1425994:-1 gene:ENSBGRG00000012210.1 transcript:ENSBGRT00000022427.1 gene_biotype:protein_coding transcript_biotype:protein_coding gene_symbol:RUVBL1 description:RuvB like AAA ATPase 1 [Source:HGNC Symbol;Acc:HGNC:10474]	51	17	38	17	456	50.1	6.42	120.42	114.5	124.5	118.8	81.6	75.6	73.5	0.00036032	1.55093
ENSBGRP00000001520.1	COPB2	pep primary_assembly:LU_Bosgru_v3.0:8:5803781:5837644:1 gene:ENSBGRG00000000885.1 transcript:ENSBGRT00000001737.1 gene_biotype:protein_coding transcript_biotype:protein_coding gene_symbol:UPF1 description:UPF1 RNA helicase and ATPase [Source:HGNC Symbol;Acc:HGNC:9962]	29	26	47	26	1127	124.2	6.61	113.93	118.3	120.1	122.4	75.3	64.7	64.3	0.000161814	1.76603
ENSBGRP00000014559.1	C16orf96	pep primary_assembly:LU_Bosgru_v3.0:2:20507841:20653726:1 gene:ENSBGRG00000008829.1 transcript:ENSBGRT00000016758.1 gene_biotype:protein_coding transcript_biotype:protein_coding gene_symbol:TRIP12 description:thyroid hormone receptor interactor 12 [Source:HGNC Symbol;Acc:HGNC:12306]	20	38	45	38	2039	225.2	8.66	105.44	117.8	126.8	127.3	64.7	66.1	67.1	5.21113e-05	1.87923
ENSBGRP00000012749.1	Rpl22	pep primary_assembly:LU_Bosgru_v3.0:1:73009462:73115269:1 gene:ENSBGRG00000007928.1 transcript:ENSBGRT00000014700.1 gene_biotype:protein_coding transcript_biotype:protein_coding gene_symbol:PDIA5 description:protein disulfide isomerase family A member 5 [Source:HGNC Symbol;Acc:HGNC:24811]	40	25	55	25	519	59.5	7.78	137.27	109.7	104.3	110.8	91.3	49.3	45.7	0.0353611	1.74342
ENSBGRP00000000187.1		pep primary_assembly:LU_Bosgru_v3.0:1:37168340:37196025:-1 gene:ENSBGRG00000000138.1 transcript:ENSBGRT00000000228.1 gene_biotype:protein_coding transcript_biotype:protein_coding gene_symbol:GART description:phosphoribosylglycinamide formyltransferase, phosphoribosylglycinamide synthetase, phosphoribosylaminoimidazole synthetase [Source:HGNC Symbol;Acc:HGNC:4163]	38	28	45	28	1010	107.8	6.25	108.27	108.5	126.7	120.1	72.8	68.9	68.8	0.000916865	1.68789
ENSBGRP00000033370.1		pep primary_assembly:LU_Bosgru_v3.0:15:5176633:5334930:-1 gene:ENSBGRG00000020470.1 transcript:ENSBGRT00000038571.1 gene_biotype:protein_coding transcript_biotype:protein_coding gene_symbol:UGGT2 description:UDP-glucose glycoprotein glucosyltransferase 2 [Source:HGNC Symbol;Acc:HGNC:15664]	21	31	54	29	1510	174.1	7.39	131.56	117.2	126.8	126.7	87.2	50.6	47.6	0.00925833	1.99946
ENSBGRP00000010469.1	E6TP1	pep primary_assembly:LU_Bosgru_v3.0:11:94315266:94323564:1 gene:ENSBGRG00000006481.1 transcript:ENSBGRT00000012043.1 gene_biotype:protein_coding transcript_biotype:protein_coding	32	12	111	1	357	36.9	5.52	226.54	127.7	117.3	111.3	61.6	69.5	67.5	0.000599657	1.79406
ENSBGRP00000002390.1	SNX27	pep primary_assembly:LU_Bosgru_v3.0:1:63203703:63238989:1 gene:ENSBGRG00000001479.1 transcript:ENSBGRT00000002719.1 gene_biotype:protein_coding transcript_biotype:protein_coding gene_symbol:ATP6V1A description:ATPase H+ transporting V1 subunit A [Source:HGNC Symbol;Acc:HGNC:851]	46	22	41	22	618	68.4	5.58	98.69	113.1	118.1	118.1	84.8	71.2	71.4	0.00106637	1.53606
ENSBGRP00000012143.1		pep primary_assembly:LU_Bosgru_v3.0:26:39228012:39296481:-1 gene:ENSBGRG00000007496.1 transcript:ENSBGRT00000014000.1 gene_biotype:protein_coding transcript_biotype:protein_coding gene_symbol:ABAT description:4-aminobutyrate aminotransferase [Source:HGNC Symbol;Acc:HGNC:23]	49	19	44	19	515	58.1	8.09	124.65	119	108.1	116.9	57	58.8	51	0.000133315	2.06235
ENSBGRP00000028601.1		pep primary_assembly:LU_Bosgru_v3.0:26:27397900:27445915:1 gene:ENSBGRG00000017988.1 transcript:ENSBGRT00000033115.1 gene_biotype:protein_coding transcript_biotype:protein_coding gene_symbol:PDILT description:protein disulfide isomerase like, testis expressed [Source:HGNC Symbol;Acc:HGNC:27338]	38	22	40	22	578	66.8	5.43	106.74	145	148.4	144.8	40.9	37.7	34	1.22882e-06	3.89165
ENSBGRP00000034181.1		pep primary_assembly:LU_Bosgru_v3.0:19:41060935:41072214:1 gene:ENSBGRG00000021388.1 transcript:ENSBGRT00000039519.1 gene_biotype:protein_coding transcript_biotype:protein_coding gene_symbol:YBX2 description:Y-box binding protein 2 [Source:HGNC Symbol;Acc:HGNC:17948]	51	14	53	10	360	38.2	10.76	152.79	132	130.7	126.2	56.9	57.8	53.7	4.39264e-06	2.30938
ENSBGRP00000037371.1		pep primary_assembly:LU_Bosgru_v3.0:X:39886792:39928634:1 gene:ENSBGRG00000023403.1 transcript:ENSBGRT00000043268.1 gene_biotype:protein_coding transcript_biotype:protein_coding gene_symbol:TKTL1 description:transketolase like 1 [Source:HGNC Symbol;Acc:HGNC:11835]	35	15	50	15	595	64.9	6.16	122.42	126.1	133.8	133.9	61.6	36	30.9	0.000849552	3.06459
ENSBGRP00000040308.1		pep primary_assembly:LU_Bosgru_v3.0:24:33311713:33766002:-1 gene:ENSBGRG00000024977.1 transcript:ENSBGRT00000046729.1 gene_biotype:protein_coding transcript_biotype:protein_coding gene_symbol:DST description:dystonin [Source:HGNC Symbol;Acc:HGNC:1090]	7	35	38	12	5375	612.5	5.67	89.85	113.1	111.6	116.2	83.4	59	58.5	0.00498231	1.69686
ENSBGRP00000033519.1		pep primary_assembly:LU_Bosgru_v3.0:19:54556463:54594125:-1 gene:ENSBGRG00000020692.1 transcript:ENSBGRT00000038732.1 gene_biotype:protein_coding transcript_biotype:protein_coding gene_symbol:CCT6B description:chaperonin containing TCP1 subunit 6B [Source:HGNC Symbol;Acc:HGNC:1621]	48	22	54	13	531	57.9	7.69	154.87	136	143.9	146.9	44.6	39.2	32.5	2.68355e-05	3.66982
ENSBGRP00000033951.1		pep primary_assembly:LU_Bosgru_v3.0:24:10126140:10143478:1 gene:ENSBGRG00000020908.1 transcript:ENSBGRT00000039251.1 gene_biotype:protein_coding transcript_biotype:protein_coding gene_symbol:MCM3 description:minichromosome maintenance complex component 3 [Source:HGNC Symbol;Acc:HGNC:6945]	41	27	40	27	807	90.7	5.76	100.53	112.5	116.8	118.5	68.8	70.3	87.3	0.00283814	1.53622
ENSBGRP00000038318.1		pep primary_assembly:LU_Bosgru_v3.0:12:24163189:24209354:1 gene:ENSBGRG00000023175.1 transcript:ENSBGRT00000044396.1 gene_biotype:protein_coding transcript_biotype:protein_coding gene_symbol:KIF5B description:kinesin family member 5B [Source:HGNC Symbol;Acc:HGNC:6324]	36	27	40	19	832	94.6	6.81	101.58	114.6	114.5	118.2	72.5	67.9	69.8	1.44879e-05	1.65224
ENSBGRP00000035956.1		pep primary_assembly:LU_Bosgru_v3.0:15:68035741:68049448:-1 gene:ENSBGRG00000022527.1 transcript:ENSBGRT00000041601.1 gene_biotype:protein_coding transcript_biotype:protein_coding gene_symbol:CBY2 description:chibby family member 2 [Source:HGNC Symbol;Acc:HGNC:30720]	53	25	45	25	455	52.4	7.25	111.31	126	138.1	132.4	42.7	42.8	37.5	2.00274e-05	3.22358
ENSBGRP00000016944.1		pep primary_assembly:LU_Bosgru_v3.0:22:960829:978647:1 gene:ENSBGRG00000010580.1 transcript:ENSBGRT00000019580.1 gene_biotype:protein_coding transcript_biotype:protein_coding gene_symbol:MCM2 description:minichromosome maintenance complex component 2 [Source:HGNC Symbol;Acc:HGNC:6944]	34	26	41	26	902	101.3	5.63	105.51	115.6	125.8	122.7	68.8	65.8	77.2	0.000369059	1.71907
ENSBGRP00000033562.1		pep primary_assembly:LU_Bosgru_v3.0:10:25099507:25179113:1 gene:ENSBGRG00000020931.1 transcript:ENSBGRT00000038783.1 gene_biotype:protein_coding transcript_biotype:protein_coding gene_symbol:NT5E description:5'-nucleotidase ecto [Source:HGNC Symbol;Acc:HGNC:8021]	36	19	48	19	574	63	7.03	117.68	119.6	117.4	118.1	47.6	59.1	50.7	4.6645e-05	2.25604
ENSBGRP00000001039.1		pep primary_assembly:LU_Bosgru_v3.0:2:4980451:5362245:-1 gene:ENSBGRG00000000420.1 transcript:ENSBGRT00000001202.1 gene_biotype:protein_coding transcript_biotype:protein_coding gene_symbol:EIF4G3 description:eukaryotic translation initiation factor 4 gamma 3 [Source:HGNC Symbol;Acc:HGNC:3298]	21	33	43	32	1764	193.4	5.59	87.32	116.5	127.4	127.4	70.4	60.6	60.6	0.000254219	1.93789
ENSBGRP00000004093.1	OR8K3	pep primary_assembly:LU_Bosgru_v3.0:8:19487636:19545476:-1 gene:ENSBGRG00000002405.1 transcript:ENSBGRT00000004684.1 gene_biotype:protein_coding transcript_biotype:protein_coding	20	19	44	3	726	81.8	5.36	115.86	114.9	117.2	118.8	87.9	68.5	77.3	0.00240577	1.5015
ENSBGRP00000016625.1		pep primary_assembly:LU_Bosgru_v3.0:9:85605283:85664229:1 gene:ENSBGRG00000010367.1 transcript:ENSBGRT00000019221.1 gene_biotype:protein_coding transcript_biotype:protein_coding gene_symbol:UGP2 description:UDP-glucose pyrophosphorylase 2 [Source:HGNC Symbol;Acc:HGNC:12527]	47	24	45	24	536	60.3	8.43	113.22	117.7	109.7	114.8	84.1	66.1	58.4	0.00502294	1.64046
ENSBGRP00000028621.1		pep primary_assembly:LU_Bosgru_v3.0:1:129552840:129619871:1 gene:ENSBGRG00000017687.1 transcript:ENSBGRT00000033137.1 gene_biotype:protein_coding transcript_biotype:protein_coding gene_symbol:CP description:ceruloplasmin [Source:HGNC Symbol;Acc:HGNC:2295]	29	24	42	24	1089	124.3	6.14	88.99	112.4	116.5	113.4	85	80.1	53.9	0.0134468	1.56301
ENSBGRP00000015779.1	SLC6A13	pep primary_assembly:LU_Bosgru_v3.0:6:14474723:14491548:-1 gene:ENSBGRG00000009901.1 transcript:ENSBGRT00000018229.1 gene_biotype:protein_coding transcript_biotype:protein_coding gene_symbol:LYAR description:Ly1 antibody reactive [Source:HGNC Symbol;Acc:HGNC:26021]	56	20	40	20	382	43	9.33	102.88	124.4	142	135.8	52.4	56.8	57.2	0.000127552	2.41707
ENSBGRP00000035847.1		pep primary_assembly:LU_Bosgru_v3.0:17:34036571:34056095:1 gene:ENSBGRG00000022440.1 transcript:ENSBGRT00000041472.1 gene_biotype:protein_coding transcript_biotype:protein_coding gene_symbol:RCN2 description:reticulocalbin 2 [Source:HGNC Symbol;Acc:HGNC:9935]	49	15	32	15	317	36.9	4.4	93.4	118.2	115.7	110.7	88.8	69.1	68.4	0.00498919	1.52276
ENSBGRP00000014287.1	UBP41	pep primary_assembly:LU_Bosgru_v3.0:2:11301748:11318286:1 gene:ENSBGRG00000008992.1 transcript:ENSBGRT00000016453.1 gene_biotype:protein_coding transcript_biotype:protein_coding gene_symbol:NUDC description:nuclear distribution C, dynein complex regulator [Source:HGNC Symbol;Acc:HGNC:8045]	49	20	45	20	331	38.1	5.36	115.14	114.8	117.2	113.6	77.6	69.4	72.7	8.70469e-05	1.57305
ENSBGRP00000020984.1	Klri1	pep primary_assembly:LU_Bosgru_v3.0:6:37954092:38042516:1 gene:ENSBGRG00000013131.1 transcript:ENSBGRT00000024229.1 gene_biotype:protein_coding transcript_biotype:protein_coding gene_symbol:UBA6 description:ubiquitin like modifier activating enzyme 6 [Source:HGNC Symbol;Acc:HGNC:25581]	26	24	33	24	1206	134.9	5.9	89.85	117.1	123.2	126.8	68.6	60.8	62.7	9.23813e-05	1.91098
ENSBGRP00000017883.1		pep primary_assembly:LU_Bosgru_v3.0:9:7794528:7825659:1 gene:ENSBGRG00000010746.1 transcript:ENSBGRT00000020707.1 gene_biotype:protein_coding transcript_biotype:protein_coding gene_symbol:ODF2 description:outer dense fiber of sperm tails 2 [Source:HGNC Symbol;Acc:HGNC:8114]	26	25	45	25	973	112	8.56	106.36	119.5	132.5	129.5	59.2	60.7	54.7	9.03077e-05	2.18499
ENSBGRP00000037549.1		pep primary_assembly:LU_Bosgru_v3.0:20:58988655:58996379:-1 gene:ENSBGRG00000023312.1 transcript:ENSBGRT00000043478.1 gene_biotype:protein_coding transcript_biotype:protein_coding gene_symbol:PRMT1 description:protein arginine methyltransferase 1 [Source:HGNC Symbol;Acc:HGNC:5187]	54	18	39	18	342	39.4	5.72	102.21	113.2	112.2	115.3	84.2	64.5	64.9	0.00296795	1.59504
ENSBGRP00000015509.1	NDUFA5	pep primary_assembly:LU_Bosgru_v3.0:22:8455587:8474191:-1 gene:ENSBGRG00000009654.1 transcript:ENSBGRT00000017884.1 gene_biotype:protein_coding transcript_biotype:protein_coding	51	16	50	16	299	34.6	5.3	111.57	126.9	147.9	136.8	51.3	48.6	47	0.00014104	2.80191
ENSBGRP00000039917.1		pep primary_assembly:LU_Bosgru_v3.0:24:15171357:15180364:-1 gene:ENSBGRG00000025033.1 transcript:ENSBGRT00000046302.1 gene_biotype:protein_coding transcript_biotype:protein_coding gene_symbol:TDRD6 description:tudor domain containing 6 [Source:HGNC Symbol;Acc:HGNC:21339]	17	28	30	28	2081	234.5	5.4	78.92	126	135.2	132.5	52.7	50.6	43.8	2.7874e-05	2.67641
ENSBGRP00000011509.1		pep primary_assembly:LU_Bosgru_v3.0:24:6627534:6640751:1 gene:ENSBGRG00000006969.1 transcript:ENSBGRT00000013258.1 gene_biotype:protein_coding transcript_biotype:protein_coding gene_symbol:ABCF1 description:ATP binding cassette subfamily F member 1 [Source:HGNC Symbol;Acc:HGNC:70]	29	22	33	3	844	95.7	6.55	84.15	120.2	150.1	130.8	88	65.9	58.9	0.00715022	1.88487
ENSBGRP00000017008.1		pep primary_assembly:LU_Bosgru_v3.0:8:2837378:2862978:1 gene:ENSBGRG00000010734.1 transcript:ENSBGRT00000019665.1 gene_biotype:protein_coding transcript_biotype:protein_coding gene_symbol:TPM4 description:tropomyosin 4 [Source:HGNC Symbol;Acc:HGNC:12013]	54	28	67	3	306	35.7	5.29	130.32	131.8	104.6	113.6	49.6	54.6	51.3	0.00134241	2.2508
ENSBGRP00000030360.1		pep primary_assembly:LU_Bosgru_v3.0:Y:18221496:18262563:1 gene:ENSBGRG00000018926.1 transcript:ENSBGRT00000035121.1 gene_biotype:protein_coding transcript_biotype:protein_coding gene_symbol:PRPS2 description:phosphoribosyl pyrophosphate synthetase 2 [Source:HGNC Symbol;Acc:HGNC:9465]	42	14	45	7	321	35.1	6.79	137.42	120.3	106.6	117.6	49.9	52.9	49	0.000122714	2.26943
ENSBGRP00000002184.1	F52C9.6	pep primary_assembly:LU_Bosgru_v3.0:7:55533770:55619330:-1 gene:ENSBGRG00000001363.1 transcript:ENSBGRT00000002491.1 gene_biotype:protein_coding transcript_biotype:protein_coding gene_symbol:TDRD7 description:tudor domain containing 7 [Source:HGNC Symbol;Acc:HGNC:30831]	31	30	39	30	1098	123.8	7.37	101.64	126.5	128.1	132	61.6	56.6	52.2	2.21411e-05	2.26878
ENSBGRP00000028643.1		pep primary_assembly:LU_Bosgru_v3.0:20:59600987:59620415:-1 gene:ENSBGRG00000018112.1 transcript:ENSBGRT00000033166.1 gene_biotype:protein_coding transcript_biotype:protein_coding gene_symbol:RUVBL2 description:RuvB like AAA ATPase 2 [Source:HGNC Symbol;Acc:HGNC:10475]	43	21	32	21	466	51.4	5.64	87.54	112.1	121.1	116.9	83	75.8	73.4	0.000536575	1.50775
ENSBGRP00000006877.1		pep primary_assembly:LU_Bosgru_v3.0:12:36948935:36979774:1 gene:ENSBGRG00000003730.1 transcript:ENSBGRT00000007892.1 gene_biotype:protein_coding transcript_biotype:protein_coding gene_symbol:PITRM1 description:pitrilysin metallopeptidase 1 [Source:HGNC Symbol;Acc:HGNC:17663]	27	24	38	24	1032	116.2	6.47	100.68	106	109.7	112.8	83.3	57.1	57	0.00820291	1.66413
ENSBGRP00000010738.1		pep primary_assembly:LU_Bosgru_v3.0:17:44023242:44146470:1 gene:ENSBGRG00000006679.1 transcript:ENSBGRT00000012337.1 gene_biotype:protein_coding transcript_biotype:protein_coding gene_symbol:SCFD1 description:sec1 family domain containing 1 [Source:HGNC Symbol;Acc:HGNC:20726]	35	18	32	18	641	72.4	6.38	89.25	110.6	119.8	119.6	94.2	64.3	62.9	0.0157949	1.58085
ENSBGRP00000008808.1	TRMT1	pep primary_assembly:LU_Bosgru_v3.0:3:24446706:24539172:1 gene:ENSBGRG00000005149.1 transcript:ENSBGRT00000010134.1 gene_biotype:protein_coding transcript_biotype:protein_coding gene_symbol:PTBP2 description:polypyrimidine tract binding protein 2 [Source:HGNC Symbol;Acc:HGNC:17662]	32	11	24	11	532	57.6	8.81	77.83	129.5	134.1	130.7	56.7	47.1	42.7	4.55945e-05	2.69147
ENSBGRP00000040050.1		pep primary_assembly:LU_Bosgru_v3.0:25:37529328:37575540:1 gene:ENSBGRG00000025091.1 transcript:ENSBGRT00000046436.1 gene_biotype:protein_coding transcript_biotype:protein_coding gene_symbol:TDRD1 description:tudor domain containing 1 [Source:HGNC Symbol;Acc:HGNC:11712]	21	21	33	20	1185	132.7	6.51	82.41	119.4	121.7	124.1	66.6	57.1	52.8	0.000126685	2.06912
ENSBGRP00000002504.1		pep primary_assembly:LU_Bosgru_v3.0:5:80549320:80579303:-1 gene:ENSBGRG00000001509.1 transcript:ENSBGRT00000002840.1 gene_biotype:protein_coding transcript_biotype:protein_coding	44	21	39	6	500	55.8	5.83	96.98	118.5	83.1	94.1	53.7	43.3	40.7	0.00925987	2.14742
ENSBGRP00000041201.1		pep primary_assembly:LU_Bosgru_v3.0:X:9647119:9677528:1 gene:ENSBGRG00000025797.1 transcript:ENSBGRT00000047777.1 gene_biotype:protein_coding transcript_biotype:protein_coding gene_symbol:AIFM1 description:apoptosis inducing factor mitochondria associated 1 [Source:HGNC Symbol;Acc:HGNC:8768]	36	16	33	16	613	66.8	9.19	98.09	112.5	104.8	112.2	78.9	70.3	68.1	0.000837295	1.51634
ENSBGRP00000008467.1	PLOD	pep primary_assembly:LU_Bosgru_v3.0:13:44108305:44118509:-1 gene:ENSBGRG00000005087.1 transcript:ENSBGRT00000009743.1 gene_biotype:protein_coding transcript_biotype:protein_coding gene_symbol:EIF4G2 description:eukaryotic translation initiation factor 4 gamma 2 [Source:HGNC Symbol;Acc:HGNC:3297]	32	28	38	28	907	102.3	7.14	69.71	116.1	118.1	119.3	77.2	64.8	65.9	0.000283639	1.70034
ENSBGRP00000017741.1	EIF2A	pep primary_assembly:LU_Bosgru_v3.0:11:21370153:21415241:1 gene:ENSBGRG00000011092.1 transcript:ENSBGRT00000020540.1 gene_biotype:protein_coding transcript_biotype:protein_coding gene_symbol:TRIM36 description:tripartite motif containing 36 [Source:HGNC Symbol;Acc:HGNC:16280]	44	27	44	27	729	82.8	6.37	95.8	118	134.9	134.5	47.3	44.1	38.6	0.000150191	2.98
ENSBGRP00000022609.1		pep primary_assembly:LU_Bosgru_v3.0:18:70030357:70042211:-1 gene:ENSBGRG00000014191.1 transcript:ENSBGRT00000026103.1 gene_biotype:protein_coding transcript_biotype:protein_coding gene_symbol:CA3 description:carbonic anhydrase 3 [Source:HGNC Symbol;Acc:HGNC:1374]	67	14	38	14	260	29.4	7.84	104.84	105.4	143.6	127.1	47.7	44.5	41.8	0.00196139	2.80672
ENSBGRP00000031489.1		pep primary_assembly:LU_Bosgru_v3.0:X:39371044:39400636:-1 gene:ENSBGRG00000019806.1 transcript:ENSBGRT00000036422.1 gene_biotype:protein_coding transcript_biotype:protein_coding gene_symbol:BCAP31 description:B cell receptor associated protein 31 [Source:HGNC Symbol;Acc:HGNC:16695]	43	18	66	18	245	27.9	9.19	146.93	123.3	111.5	111.6	79.1	48.7	43.8	0.00763182	2.01865
ENSBGRP00000011745.1		pep primary_assembly:LU_Bosgru_v3.0:24:6627534:6640516:1 gene:ENSBGRG00000006969.1 transcript:ENSBGRT00000013550.1 gene_biotype:protein_coding transcript_biotype:protein_coding gene_symbol:ABCF1 description:ATP binding cassette subfamily F member 1 [Source:HGNC Symbol;Acc:HGNC:70]	27	22	32	3	880	99.4	6.28	80.74	110.5	119.5	118.6	76.2	78.8	74.9	0.000212476	1.51631
ENSBGRP00000010215.1	Asb13	pep primary_assembly:LU_Bosgru_v3.0:7:17215892:17247403:-1 gene:ENSBGRG00000006288.1 transcript:ENSBGRT00000011745.1 gene_biotype:protein_coding transcript_biotype:protein_coding gene_symbol:FBP2 description:fructose-bisphosphatase 2 [Source:HGNC Symbol;Acc:HGNC:3607]	43	15	26	15	338	36.7	6.99	73.18	123.9	134.3	133.7	56	57.1	55.3	2.60197e-05	2.3272
ENSBGRP00000003331.1	KIAA0315	pep primary_assembly:LU_Bosgru_v3.0:1:93724375:93808102:-1 gene:ENSBGRG00000001900.1 transcript:ENSBGRT00000003792.1 gene_biotype:protein_coding transcript_biotype:protein_coding gene_symbol:FXR1 description:FMR1 autosomal homolog 1 [Source:HGNC Symbol;Acc:HGNC:4023]	38	23	33	20	648	73.1	6.83	85.14	124.6	131.7	129.7	54.8	63.7	54.4	4.33317e-05	2.2325
ENSBGRP00000040510.1		pep primary_assembly:LU_Bosgru_v3.0:19:13887700:13944887:-1 gene:ENSBGRG00000025394.1 transcript:ENSBGRT00000046963.1 gene_biotype:protein_coding transcript_biotype:protein_coding gene_symbol:NPLOC4 description:NPL4 homolog, ubiquitin recognition factor [Source:HGNC Symbol;Acc:HGNC:18261]	41	21	32	21	608	68	6.38	87.55	112.2	116.1	117.4	86.4	67	66.6	0.00336817	1.57136
ENSBGRP00000042135.1		pep primary_assembly:LU_Bosgru_v3.0:10:36745513:36811856:1 gene:ENSBGRG00000026399.1 transcript:ENSBGRT00000048859.1 gene_biotype:protein_coding transcript_biotype:protein_coding gene_symbol:UFL1 description:UFM1 specific ligase 1 [Source:HGNC Symbol;Acc:HGNC:23039]	29	20	29	18	792	89.3	6.48	83.59	112.4	120.5	120	77	73.9	66.5	0.00037524	1.62328
ENSBGRP00000028498.1		pep primary_assembly:LU_Bosgru_v3.0:9:59054432:59179313:-1 gene:ENSBGRG00000017768.1 transcript:ENSBGRT00000033006.1 gene_biotype:protein_coding transcript_biotype:protein_coding gene_symbol:CCDC88A description:coiled-coil domain containing 88A [Source:HGNC Symbol;Acc:HGNC:25523]	20	35	37	35	1870	215.7	6.39	78.78	120.2	133.6	129.3	67.6	66.8	63.9	0.000115113	1.93192
ENSBGRP00000013209.1	TMEM270	pep primary_assembly:LU_Bosgru_v3.0:X:130944080:130958831:-1 gene:ENSBGRG00000008322.1 transcript:ENSBGRT00000015243.1 gene_biotype:protein_coding transcript_biotype:protein_coding gene_symbol:PRDX4 description:peroxiredoxin 4 [Source:HGNC Symbol;Acc:HGNC:17169]	49	11	27	7	274	30.7	6.44	102.03	111.3	117.9	119.9	94	44.8	45.1	0.0292088	1.89831
ENSBGRP00000009164.1	QtsA-10923	pep primary_assembly:LU_Bosgru_v3.0:4:78062155:78089648:-1 gene:ENSBGRG00000005619.1 transcript:ENSBGRT00000010533.1 gene_biotype:protein_coding transcript_biotype:protein_coding gene_symbol:DLD description:dihydrolipoamide dehydrogenase [Source:HGNC Symbol;Acc:HGNC:2898]	38	13	28	1	461	49.2	7.49	74.95	109.7	110.4	115.4	80.3	73.1	67.7	0.000720816	1.51741
ENSBGRP00000018317.1	PHF11	pep primary_assembly:LU_Bosgru_v3.0:11:39383272:39519258:1 gene:ENSBGRG00000011324.1 transcript:ENSBGRT00000021223.1 gene_biotype:protein_coding transcript_biotype:protein_coding gene_symbol:ALDH1A2 description:aldehyde dehydrogenase 1 family member A2 [Source:HGNC Symbol;Acc:HGNC:15472]	37	17	28	14	518	56.7	5.73	82.18	120.7	121.7	125.7	99.2	58.4	54.5	0.022413	1.7355
ENSBGRP00000021112.1	F52C9.6	pep primary_assembly:LU_Bosgru_v3.0:19:23938376:23973130:1 gene:ENSBGRG00000013112.1 transcript:ENSBGRT00000024370.1 gene_biotype:protein_coding transcript_biotype:protein_coding gene_symbol:DNAJC7 description:DnaJ heat shock protein family (Hsp40) member C7 [Source:HGNC Symbol;Acc:HGNC:12392]	35	20	33	20	494	56.3	6.79	79.51	114.5	126.4	126.2	64.5	61.1	63	0.000125509	1.94645
ENSBGRP00000018531.1	PAK1	pep primary_assembly:LU_Bosgru_v3.0:5:30639503:30660032:-1 gene:ENSBGRG00000011694.1 transcript:ENSBGRT00000021470.1 gene_biotype:protein_coding transcript_biotype:protein_coding gene_symbol:MCM5 description:minichromosome maintenance complex component 5 [Source:HGNC Symbol;Acc:HGNC:6948]	32	21	31	21	733	82.1	8.38	82.16	115.8	122.5	121.6	70.7	66.4	77.4	0.000224013	1.67786
ENSBGRP00000002064.1		pep primary_assembly:LU_Bosgru_v3.0:2:82554641:82590512:-1 gene:ENSBGRG00000001270.1 transcript:ENSBGRT00000002350.1 gene_biotype:protein_coding transcript_biotype:protein_coding gene_symbol:MCM6 description:minichromosome maintenance complex component 6 [Source:HGNC Symbol;Acc:HGNC:6949]	29	24	38	24	821	92.8	5.36	81.62	112.4	120.3	118.7	74.1	74.5	82.2	0.000355283	1.52253
ENSBGRP00000002138.1		pep primary_assembly:LU_Bosgru_v3.0:7:10296387:10305480:1 gene:ENSBGRG00000001318.1 transcript:ENSBGRT00000002435.1 gene_biotype:protein_coding transcript_biotype:protein_coding	40	14	30	14	397	44.9	7.08	68.7	113	126.2	118.3	77.6	68.2	68.3	0.000639263	1.66978
ENSBGRP00000001844.1	TIM14	pep primary_assembly:LU_Bosgru_v3.0:8:22115668:22133198:-1 gene:ENSBGRG00000001102.1 transcript:ENSBGRT00000002098.1 gene_biotype:protein_coding transcript_biotype:protein_coding gene_symbol:THOP1 description:thimet oligopeptidase 1 [Source:HGNC Symbol;Acc:HGNC:11793]	32	20	31	20	687	78.2	6.15	64.02	107.6	115.3	116.1	84.9	71.3	69.7	0.00242238	1.50066
ENSBGRP00000039209.1		pep primary_assembly:LU_Bosgru_v3.0:17:35458370:35472651:1 gene:ENSBGRG00000023867.1 transcript:ENSBGRT00000045493.1 gene_biotype:protein_coding transcript_biotype:protein_coding gene_symbol:MAN2C1 description:mannosidase alpha class 2C member 1 [Source:HGNC Symbol;Acc:HGNC:6827]	21	18	28	18	1091	121.2	7.44	78.47	123.1	119.2	123.7	70.3	69.2	61.1	6.87205e-05	1.82453
ENSBGRP00000041717.1		pep primary_assembly:LU_Bosgru_v3.0:25:24884742:25008098:1 gene:ENSBGRG00000026160.1 transcript:ENSBGRT00000048385.1 gene_biotype:protein_coding transcript_biotype:protein_coding gene_symbol:GBF1 description:golgi brefeldin A resistant guanine nucleotide exchange factor 1 [Source:HGNC Symbol;Acc:HGNC:4181]	15	22	29	22	1861	206.5	5.82	73.32	113.8	122	121.7	79.4	61.5	58.3	0.00174363	1.79468
ENSBGRP00000031662.1		pep primary_assembly:LU_Bosgru_v3.0:20:59777623:59788083:1 gene:ENSBGRG00000019779.1 transcript:ENSBGRT00000036633.1 gene_biotype:protein_coding transcript_biotype:protein_coding gene_symbol:BCAT2 description:branched chain amino acid transaminase 2 [Source:HGNC Symbol;Acc:HGNC:977]	28	11	29	11	441	50.1	8.62	85.21	154.8	90.4	123.9	64.6	46.9	41.6	0.0222269	2.41084
ENSBGRP00000036924.1		pep primary_assembly:LU_Bosgru_v3.0:20:58939004:58959226:1 gene:ENSBGRG00000023079.1 transcript:ENSBGRT00000042737.1 gene_biotype:protein_coding transcript_biotype:protein_coding gene_symbol:TSKS description:testis specific serine kinase substrate [Source:HGNC Symbol;Acc:HGNC:30719]	39	20	32	20	577	62.6	6.38	69.55	122.2	132.2	132.2	55.2	52	47.8	4.09274e-05	2.49419
ENSBGRP00000027321.1		pep primary_assembly:LU_Bosgru_v3.0:22:31779687:31804775:-1 gene:ENSBGRG00000016525.1 transcript:ENSBGRT00000031545.1 gene_biotype:protein_coding transcript_biotype:protein_coding gene_symbol:UBA3 description:ubiquitin like modifier activating enzyme 3 [Source:HGNC Symbol;Acc:HGNC:12470]	41	16	23	16	463	51.8	5.45	69.46	114.4	118.5	116.2	72.2	73.7	72.3	4.43862e-06	1.59991
ENSBGRP00000007632.1		pep primary_assembly:LU_Bosgru_v3.0:3:102817574:102918289:1 gene:ENSBGRG00000004115.1 transcript:ENSBGRT00000008792.1 gene_biotype:protein_coding transcript_biotype:protein_coding gene_symbol:NRDC description:nardilysin convertase [Source:HGNC Symbol;Acc:HGNC:7995]	17	20	28	20	1220	139.4	5.03	74.07	116.5	121.6	123.3	63.1	58.6	60.4	1.61054e-05	1.98462
ENSBGRP00000024085.1		pep primary_assembly:LU_Bosgru_v3.0:10:69695259:69932015:1 gene:ENSBGRG00000015027.1 transcript:ENSBGRT00000027770.1 gene_biotype:protein_coding transcript_biotype:protein_coding gene_symbol:ME1 description:malic enzyme 1 [Source:HGNC Symbol;Acc:HGNC:6983]	34	18	29	18	571	63.9	6.55	81.95	127.4	106.9	123.9	67.9	39.3	35.8	0.00390825	2.5049
ENSBGRP00000008246.1	TNFRSF8	pep primary_assembly:LU_Bosgru_v3.0:10:78288012:78456433:-1 gene:ENSBGRG00000004931.1 transcript:ENSBGRT00000009490.1 gene_biotype:protein_coding transcript_biotype:protein_coding gene_symbol:MYO6 description:myosin VI [Source:HGNC Symbol;Acc:HGNC:7605]	22	26	35	2	1261	145.7	8.66	75.86	115.5	114.1	116.1	84.1	61.6	67.5	0.00283779	1.62148
ENSBGRP00000010025.1	ZNF269	pep primary_assembly:LU_Bosgru_v3.0:15:73209234:73253971:1 gene:ENSBGRG00000006244.1 transcript:ENSBGRT00000011516.1 gene_biotype:protein_coding transcript_biotype:protein_coding gene_symbol:SUGT1 description:SGT1 homolog, MIS12 kinetochore complex assembly cochaperone [Source:HGNC Symbol;Acc:HGNC:16987]	55	15	25	15	333	37.6	5.82	72.69	115.3	122	118.9	73.8	73.5	73.5	2.01698e-05	1.61322
ENSBGRP00000039792.1		pep primary_assembly:LU_Bosgru_v3.0:19:9188877:9222911:-1 gene:ENSBGRG00000024978.1 transcript:ENSBGRT00000046165.1 gene_biotype:protein_coding transcript_biotype:protein_coding gene_symbol:PRPSAP1 description:phosphoribosyl pyrophosphate synthetase associated protein 1 [Source:HGNC Symbol;Acc:HGNC:9466]	43	13	21	10	385	42.5	8.22	75.33	119.1	117	119.5	69.3	72	61.3	0.000102904	1.75518
ENSBGRP00000009019.1	F52C9.6	pep primary_assembly:LU_Bosgru_v3.0:4:78062155:78090234:-1 gene:ENSBGRG00000005619.1 transcript:ENSBGRT00000010378.1 gene_biotype:protein_coding transcript_biotype:protein_coding gene_symbol:DLD description:dihydrolipoamide dehydrogenase [Source:HGNC Symbol;Acc:HGNC:2898]	34	14	29	2	510	54.2	7.68	71.28	109	111.6	114.7	78.4	72.6	71.1	0.000167989	1.50968
ENSBGRP00000021461.1	DECTIN1	pep primary_assembly:LU_Bosgru_v3.0:8:3273184:3302049:-1 gene:ENSBGRG00000013489.1 transcript:ENSBGRT00000024760.1 gene_biotype:protein_coding transcript_biotype:protein_coding gene_symbol:CALR3 description:calreticulin 3 [Source:HGNC Symbol;Acc:HGNC:20407]	40	16	33	15	411	47.2	6.27	67.89	141.6	136.2	139.8	51.8	53.9	46.5	5.28427e-06	2.74376
ENSBGRP00000035255.1		pep primary_assembly:LU_Bosgru_v3.0:26:44477722:44532835:1 gene:ENSBGRG00000021774.1 transcript:ENSBGRT00000040770.1 gene_biotype:protein_coding transcript_biotype:protein_coding gene_symbol:TRAP1 description:TNF receptor associated protein 1 [Source:HGNC Symbol;Acc:HGNC:16264]	29	17	26	17	701	79.1	7.28	67.65	118.4	110	117.7	84.2	73.5	70.4	0.00138088	1.51732
ENSBGRP00000040314.1		pep primary_assembly:LU_Bosgru_v3.0:20:70373601:70382280:-1 gene:ENSBGRG00000025264.1 transcript:ENSBGRT00000046739.1 gene_biotype:protein_coding transcript_biotype:protein_coding gene_symbol:GAPDHS description:glyceraldehyde-3-phosphate dehydrogenase, spermatogenic [Source:HGNC Symbol;Acc:HGNC:24864]	46	13	29	11	403	44.1	8.12	80.81	117.4	128.6	126.7	54.9	61.8	53.4	9.78029e-05	2.19106
ENSBGRP00000040542.1		pep primary_assembly:LU_Bosgru_v3.0:X:95089306:95103911:1 gene:ENSBGRG00000025419.1 transcript:ENSBGRT00000046998.1 gene_biotype:protein_coding transcript_biotype:protein_coding	83	8	36	8	105	11.2	4.97	108.74	129.5	129.9	120.2	66.7	35.9	32	0.00202512	2.82021
ENSBGRP00000040349.1		pep primary_assembly:LU_Bosgru_v3.0:24:33311713:33414653:-1 gene:ENSBGRG00000024977.1 transcript:ENSBGRT00000046780.1 gene_biotype:protein_coding transcript_biotype:protein_coding gene_symbol:DST description:dystonin [Source:HGNC Symbol;Acc:HGNC:1090]	10	24	25	1	2675	302.9	5.86	57.48	128	122.9	134.3	55.9	33.2	32.9	0.000453252	3.15738
ENSBGRP00000005707.1		pep primary_assembly:LU_Bosgru_v3.0:8:23913540:23982508:1 gene:ENSBGRG00000003485.1 transcript:ENSBGRT00000006537.1 gene_biotype:protein_coding transcript_biotype:protein_coding	28	17	22	17	722	80.8	6.46	60.61	120.5	134.1	133	81.7	51.7	47.1	0.0041181	2.14737
ENSBGRP00000008399.1	Kiaa1187	pep primary_assembly:LU_Bosgru_v3.0:10:78288012:78456433:-1 gene:ENSBGRG00000004931.1 transcript:ENSBGRT00000009665.1 gene_biotype:protein_coding transcript_biotype:protein_coding gene_symbol:MYO6 description:myosin VI [Source:HGNC Symbol;Acc:HGNC:7605]	20	26	34	2	1256	144.9	8.57	69.76	107.5	112	113	86.1	69.7	65.2	0.00481835	1.50452
ENSBGRP00000000732.1		pep primary_assembly:LU_Bosgru_v3.0:5:124605882:124700068:-1 gene:ENSBGRG00000000470.1 transcript:ENSBGRT00000000845.1 gene_biotype:protein_coding transcript_biotype:protein_coding gene_symbol:SMC1B description:structural maintenance of chromosomes 1B [Source:HGNC Symbol;Acc:HGNC:11112]	17	19	27	19	1235	143.9	7.59	72.6	112.6	130.2	125.9	64.1	60.5	54.2	0.000467365	2.06208
ENSBGRP00000032418.1		pep primary_assembly:LU_Bosgru_v3.0:15:5099881:5168026:1 gene:ENSBGRG00000020313.1 transcript:ENSBGRT00000037499.1 gene_biotype:protein_coding transcript_biotype:protein_coding gene_symbol:DNAJC3 description:DnaJ heat shock protein family (Hsp40) member C3 [Source:HGNC Symbol;Acc:HGNC:9439]	35	19	31	19	504	57.7	5.83	75.69	114.8	114.6	114.4	83.2	63.3	55.7	0.00451755	1.7003
ENSBGRP00000025552.1	MRPL12	pep primary_assembly:LU_Bosgru_v3.0:19:17580708:17606923:-1 gene:ENSBGRG00000015697.1 transcript:ENSBGRT00000029493.1 gene_biotype:protein_coding transcript_biotype:protein_coding gene_symbol:ACE description:angiotensin I converting enzyme [Source:HGNC Symbol;Acc:HGNC:2707]	15	18	34	18	1304	149.8	6.37	71.29	124.9	129.7	125.5	61.5	58	53.7	1.42494e-05	2.19457
ENSBGRP00000014480.1	QtsA-17014	pep primary_assembly:LU_Bosgru_v3.0:11:62551658:62553085:-1 gene:ENSBGRG00000009102.1 transcript:ENSBGRT00000016667.1 gene_biotype:protein_coding transcript_biotype:protein_coding	32	15	30	1	475	53.2	5.54	71.81	191.4	89.5	134.6	43.4	29.7	26.5	0.0244966	4.17169
ENSBGRP00000021483.1	GOLPH3L	pep primary_assembly:LU_Bosgru_v3.0:11:79514496:79524336:1 gene:ENSBGRG00000013505.1 transcript:ENSBGRT00000024785.1 gene_biotype:protein_coding transcript_biotype:protein_coding gene_symbol:AHSA1 description:activator of HSP90 ATPase activity 1 [Source:HGNC Symbol;Acc:HGNC:1189]	39	13	26	13	338	38.2	5.53	67.62	111.1	109.9	113.5	80.1	63.8	64.5	0.00149466	1.60509
ENSBGRP00000032659.1		pep primary_assembly:LU_Bosgru_v3.0:19:2061169:2074362:1 gene:ENSBGRG00000020508.1 transcript:ENSBGRT00000037766.1 gene_biotype:protein_coding transcript_biotype:protein_coding gene_symbol:PRKAR1A description:protein kinase cAMP-dependent type I regulatory subunit alpha [Source:HGNC Symbol;Acc:HGNC:9388]	48	16	36	16	380	42.9	5.35	94.32	116.6	123.7	120.3	64.7	81	77.2	0.00100195	1.61777
ENSBGRP00000040820.1		pep primary_assembly:LU_Bosgru_v3.0:25:18343278:18389245:-1 gene:ENSBGRG00000025600.1 transcript:ENSBGRT00000047332.1 gene_biotype:protein_coding transcript_biotype:protein_coding gene_symbol:ALDH18A1 description:aldehyde dehydrogenase 18 family member A1 [Source:HGNC Symbol;Acc:HGNC:9722]	24	20	28	20	795	87.2	7.28	75.11	104	113.5	112.2	96.5	60.7	59.9	0.0391781	1.51865
ENSBGRP00000015846.1		pep primary_assembly:LU_Bosgru_v3.0:9:35225338:35242246:-1 gene:ENSBGRG00000009878.1 transcript:ENSBGRT00000018306.1 gene_biotype:protein_coding transcript_biotype:protein_coding gene_symbol:FAM98A description:family with sequence similarity 98 member A [Source:HGNC Symbol;Acc:HGNC:24520]	25	10	16	8	517	55.3	8.95	55.39	112.5	113.6	118.1	91.4	55.1	55.7	0.0174754	1.70227
ENSBGRP00000038581.1		pep primary_assembly:LU_Bosgru_v3.0:11:56033506:56092157:-1 gene:ENSBGRG00000024184.1 transcript:ENSBGRT00000044731.1 gene_biotype:protein_coding transcript_biotype:protein_coding gene_symbol:WDHD1 description:WD repeat and HMG-box DNA binding protein 1 [Source:HGNC Symbol;Acc:HGNC:23170]	20	20	27	20	1127	125.2	5.76	56.27	112.8	125.7	120.6	91.6	56	53.3	0.0149966	1.78746
ENSBGRP00000042068.1		pep primary_assembly:LU_Bosgru_v3.0:8:5360928:5365020:-1 gene:ENSBGRG00000026356.1 transcript:ENSBGRT00000048782.1 gene_biotype:protein_coding transcript_biotype:protein_coding gene_symbol:ISYNA1 description:inositol-3-phosphate synthase 1 [Source:HGNC Symbol;Acc:HGNC:29821]	30	15	34	15	557	60.7	6.14	80.03	126.9	127.2	124.8	72.5	46.4	41.9	0.00161013	2.35634
ENSBGRP00000014576.1	FAT11	pep primary_assembly:LU_Bosgru_v3.0:26:18538071:18553274:1 gene:ENSBGRG00000009138.1 transcript:ENSBGRT00000016775.1 gene_biotype:protein_coding transcript_biotype:protein_coding gene_symbol:ATXN2L description:ataxin 2 like [Source:HGNC Symbol;Acc:HGNC:31326]	17	19	28	17	1100	115.4	8.66	66.51	111	125.6	121.6	74.4	75.4	72.6	0.000517913	1.61061
ENSBGRP00000004262.1	TDAG8	pep primary_assembly:LU_Bosgru_v3.0:8:22941465:23032663:1 gene:ENSBGRG00000002563.1 transcript:ENSBGRT00000004891.1 gene_biotype:protein_coding transcript_biotype:protein_coding gene_symbol:KIF3A description:kinesin family member 3A [Source:HGNC Symbol;Acc:HGNC:6319]	26	17	26	16	726	82.7	6.34	66.57	128.6	129.3	135.8	56.1	49.6	46.7	2.38244e-05	2.58333
ENSBGRP00000029474.1		pep primary_assembly:LU_Bosgru_v3.0:19:47494909:47540933:1 gene:ENSBGRG00000018518.1 transcript:ENSBGRT00000034128.1 gene_biotype:protein_coding transcript_biotype:protein_coding gene_symbol:BLMH description:bleomycin hydrolase [Source:HGNC Symbol;Acc:HGNC:1059]	32	15	25	15	459	52.9	6.64	59.07	110.5	112.8	114.1	71	69.5	69.4	3.46218e-06	1.60743
ENSBGRP00000024922.1	Hs6st2	pep primary_assembly:LU_Bosgru_v3.0:Y:985966:1142948:-1 gene:ENSBGRG00000015615.1 transcript:ENSBGRT00000028752.1 gene_biotype:protein_coding transcript_biotype:protein_coding	9	23	27	8	2552	290.7	5.8	64.27	114	113.5	113.2	80.4	75.5	70.6	0.000178843	1.50419
ENSBGRP00000011496.1		pep primary_assembly:LU_Bosgru_v3.0:28:16488942:16502398:-1 gene:ENSBGRG00000007025.1 transcript:ENSBGRT00000013244.1 gene_biotype:protein_coding transcript_biotype:protein_coding	36	11	35	10	284	30.9	8.78	88.41	119.6	125.4	126	77.8	53.7	51.9	0.00189641	2.0229
ENSBGRP00000013784.1	OR52L1	pep primary_assembly:LU_Bosgru_v3.0:2:10292965:10330122:-1 gene:ENSBGRG00000008727.1 transcript:ENSBGRT00000015897.1 gene_biotype:protein_coding transcript_biotype:protein_coding	70	15	42	15	149	17.3	5.97	103.56	120.2	115.6	106.9	78.3	59.1	72.4	0.00300634	1.63346
ENSBGRP00000004276.1	CL1	pep primary_assembly:LU_Bosgru_v3.0:6:63230942:63242704:-1 gene:ENSBGRG00000002608.1 transcript:ENSBGRT00000004908.1 gene_biotype:protein_coding transcript_biotype:protein_coding gene_symbol:UCHL1 description:ubiquitin C-terminal hydrolase L1 [Source:HGNC Symbol;Acc:HGNC:12513]	41	11	25	11	223	24.9	5.16	73.29	120.8	123.6	125.5	103.7	40.5	34.1	0.0454628	2.07459
ENSBGRP00000014284.1	Spns2	pep primary_assembly:LU_Bosgru_v3.0:26:47305049:47307036:-1 gene:ENSBGRG00000008986.1 transcript:ENSBGRT00000016450.1 gene_biotype:protein_coding transcript_biotype:protein_coding gene_symbol:STUB1 description:STIP1 homology and U-box containing protein 1 [Source:HGNC Symbol;Acc:HGNC:11427]	57	16	28	15	303	34.9	5.87	76.93	118	106.7	112.9	82.8	63	69.2	0.00365144	1.57023
ENSBGRP00000026189.1	RAB3A	pep primary_assembly:LU_Bosgru_v3.0:14:44430569:44468910:-1 gene:ENSBGRG00000016468.1 transcript:ENSBGRT00000030233.1 gene_biotype:protein_coding transcript_biotype:protein_coding gene_symbol:ESPN description:espin [Source:HGNC Symbol;Acc:HGNC:13281]	20	14	23	14	851	91.7	7.66	61.7	128.1	134.1	133.5	47	47	41.4	5.33957e-06	2.92245
ENSBGRP00000017964.1	JNKK1	pep primary_assembly:LU_Bosgru_v3.0:14:63598473:63645372:-1 gene:ENSBGRG00000011416.1 transcript:ENSBGRT00000020805.1 gene_biotype:protein_coding transcript_biotype:protein_coding gene_symbol:SHCBP1L description:SHC binding and spindle associated 1 like [Source:HGNC Symbol;Acc:HGNC:16788]	28	19	30	19	651	72.2	5.05	78.17	139.4	139.7	144.7	46.3	41.1	33.7	1.52525e-05	3.49959
ENSBGRP00000028246.1		pep primary_assembly:LU_Bosgru_v3.0:12:55769006:55808508:1 gene:ENSBGRG00000017825.1 transcript:ENSBGRT00000032706.1 gene_biotype:protein_coding transcript_biotype:protein_coding gene_symbol:KIF3B description:kinesin family member 3B [Source:HGNC Symbol;Acc:HGNC:6320]	28	19	25	18	743	84.9	8.13	67.31	125.5	129.9	126.8	58.2	56	48.8	1.98152e-05	2.34479
ENSBGRP00000019777.1	Dgkq	pep primary_assembly:LU_Bosgru_v3.0:12:1020240:1126435:1 gene:ENSBGRG00000012518.1 transcript:ENSBGRT00000022897.1 gene_biotype:protein_coding transcript_biotype:protein_coding gene_symbol:UPF2 description:UPF2 regulator of nonsense mediated mRNA decay [Source:HGNC Symbol;Acc:HGNC:17854]	18	23	26	23	1270	147.6	5.64	48.67	115.9	121	122.7	65.7	80	61	0.00109941	1.73972
ENSBGRP00000041485.1		pep primary_assembly:LU_Bosgru_v3.0:22:13509223:13515438:1 gene:ENSBGRG00000025966.1 transcript:ENSBGRT00000048108.1 gene_biotype:protein_coding transcript_biotype:protein_coding	43	15	24	15	407	45.4	5.49	65.84	120.6	109.4	113.9	64.9	69	65.6	0.000160461	1.72381
ENSBGRP00000036537.1		pep primary_assembly:LU_Bosgru_v3.0:16:80949510:80954460:1 gene:ENSBGRG00000022686.1 transcript:ENSBGRT00000042270.1 gene_biotype:protein_coding transcript_biotype:protein_coding gene_symbol:DGCR8 description:DGCR8 microprocessor complex subunit [Source:HGNC Symbol;Acc:HGNC:2847]	53	10	29	10	206	23.7	5.02	88.61	115.9	123.2	117	79.1	59.2	66.2	0.00127576	1.74132
ENSBGRP00000019739.1		pep primary_assembly:LU_Bosgru_v3.0:25:54249615:54285882:1 gene:ENSBGRG00000012497.1 transcript:ENSBGRT00000022855.1 gene_biotype:protein_coding transcript_biotype:protein_coding gene_symbol:GLRX3 description:glutaredoxin 3 [Source:HGNC Symbol;Acc:HGNC:15987]	37	13	29	12	334	37.3	5.74	70.16	116.5	124.6	126.2	64.4	68.6	65.5	6.57303e-05	1.85038
ENSBGRP00000029263.1		pep primary_assembly:LU_Bosgru_v3.0:17:32493248:32509127:1 gene:ENSBGRG00000018447.1 transcript:ENSBGRT00000033878.1 gene_biotype:protein_coding transcript_biotype:protein_coding gene_symbol:DNAJA4 description:DnaJ heat shock protein family (Hsp40) member A4 [Source:HGNC Symbol;Acc:HGNC:14885]	26	14	21	14	549	61.5	8.37	59.92	124.2	139.6	134.9	60.8	48.7	45.6	0.000236367	2.5706
ENSBGRP00000006531.1	Dnali1	pep primary_assembly:LU_Bosgru_v3.0:16:57638104:57687189:1 gene:ENSBGRG00000004044.1 transcript:ENSBGRT00000007494.1 gene_biotype:protein_coding transcript_biotype:protein_coding gene_symbol:SBNO1 description:strawberry notch homolog 1 [Source:HGNC Symbol;Acc:HGNC:22973]	14	14	18	14	1391	153.9	7.75	48.89	115.9	131	128.1	62.7	54.4	56.3	0.000216912	2.16263
ENSBGRP00000042391.1		pep primary_assembly:LU_Bosgru_v3.0:6:35624905:35626107:-1 gene:ENSBGRG00000026539.1 transcript:ENSBGRT00000049149.1 gene_biotype:protein_coding transcript_biotype:protein_coding gene_symbol:CABS1 description:calcium binding protein, spermatid associated 1 [Source:HGNC Symbol;Acc:HGNC:30710]	46	13	22	13	400	44.1	4.22	54.89	130.8	124.5	122.1	48.9	54.1	48.6	1.81768e-05	2.48945
ENSBGRP00000009695.1		pep primary_assembly:LU_Bosgru_v3.0:7:1866755:1894771:1 gene:ENSBGRG00000006044.1 transcript:ENSBGRT00000011141.1 gene_biotype:protein_coding transcript_biotype:protein_coding gene_symbol:ATP6V1B2 description:ATPase H+ transporting V1 subunit B2 [Source:HGNC Symbol;Acc:HGNC:854]	39	16	27	16	511	56.5	5.81	58.13	113.2	117.3	118.2	77.1	76.5	74.7	1.90583e-05	1.52738
ENSBGRP00000035192.1		pep primary_assembly:LU_Bosgru_v3.0:5:2969665:2996663:-1 gene:ENSBGRG00000021806.1 transcript:ENSBGRT00000040690.1 gene_biotype:protein_coding transcript_biotype:protein_coding gene_symbol:YBX3 description:Y-box binding protein 3 [Source:HGNC Symbol;Acc:HGNC:2428]	52	10	31	4	352	37.6	9.8	82.04	126.1	126	119.6	64.9	66.1	62.5	1.57266e-05	1.92093
ENSBGRP00000003100.1	GPR128	pep primary_assembly:LU_Bosgru_v3.0:1:87706586:87725523:-1 gene:ENSBGRG00000001887.1 transcript:ENSBGRT00000003524.1 gene_biotype:protein_coding transcript_biotype:protein_coding	32	11	24	11	358	40.5	6.32	62.81	119.9	116.1	113.3	74.3	67.2	66.1	0.000123125	1.68256
ENSBGRP00000035672.1		pep primary_assembly:LU_Bosgru_v3.0:14:47967425:47968558:-1 gene:ENSBGRG00000022341.1 transcript:ENSBGRT00000041259.1 gene_biotype:protein_coding transcript_biotype:protein_coding gene_symbol:ACTRT2 description:actin related protein T2 [Source:HGNC Symbol;Acc:HGNC:24026]	37	14	24	14	377	41.9	5.71	67.96	126.8	131	132.8	58.8	51.1	46.4	4.17028e-05	2.49904
ENSBGRP00000024978.1	PRPSAP1	pep primary_assembly:LU_Bosgru_v3.0:19:46730329:46914786:-1 gene:ENSBGRG00000015145.1 transcript:ENSBGRT00000028815.1 gene_biotype:protein_coding transcript_biotype:protein_coding	41	12	16	2	435	48.3	5.03	43.8	115.7	120.8	120.1	65.5	59.9	53.5	0.000100604	1.99329
ENSBGRP00000013706.1		pep primary_assembly:LU_Bosgru_v3.0:15:44742445:44871795:1 gene:ENSBGRG00000007649.1 transcript:ENSBGRT00000015813.1 gene_biotype:protein_coding transcript_biotype:protein_coding gene_symbol:RNF17 description:ring finger protein 17 [Source:HGNC Symbol;Acc:HGNC:10060]	17	26	28	26	1651	187.9	5.63	53.08	123.7	116.6	126.2	66.4	56	49.5	0.000340065	2.13205
ENSBGRP00000033418.1		pep primary_assembly:LU_Bosgru_v3.0:11:53687080:53723074:-1 gene:ENSBGRG00000020659.1 transcript:ENSBGRT00000038623.1 gene_biotype:protein_coding transcript_biotype:protein_coding gene_symbol:SORD description:sorbitol dehydrogenase [Source:HGNC Symbol;Acc:HGNC:11184]	44	13	28	13	356	38.1	7.46	65.24	118.1	126.3	126.5	58.6	59.9	63.6	3.68802e-05	2.03679
ENSBGRP00000040683.1		pep primary_assembly:LU_Bosgru_v3.0:X:95746301:95765197:-1 gene:ENSBGRG00000025520.1 transcript:ENSBGRT00000047171.1 gene_biotype:protein_coding transcript_biotype:protein_coding	31	15	22	15	535	59	8.16	52.44	124.9	153.1	146.6	41.9	37.6	32.3	0.000312551	3.79785
ENSBGRP00000031716.1		pep primary_assembly:LU_Bosgru_v3.0:27:6871622:6948092:-1 gene:ENSBGRG00000019978.1 transcript:ENSBGRT00000036701.1 gene_biotype:protein_coding transcript_biotype:protein_coding gene_symbol:ERO1B description:endoplasmic reticulum oxidoreductase 1 beta [Source:HGNC Symbol;Acc:HGNC:14355]	30	13	22	11	484	55.3	7.93	64.4	117.6	119.6	123	55.9	52.2	43.2	6.96137e-05	2.3807
ENSBGRP00000042962.1		pep primary_assembly:LU_Bosgru_v3.0:20:34320797:34337093:-1 gene:ENSBGRG00000026852.1 transcript:ENSBGRT00000049795.1 gene_biotype:protein_coding transcript_biotype:protein_coding gene_symbol:DPEP1 description:dipeptidase 1 [Source:HGNC Symbol;Acc:HGNC:3002]	32	14	21	14	477	52.1	5.57	50.86	105	110.7	109.7	72.2	56	48.2	0.00241765	1.84467
ENSBGRP00000017309.1	BHLHB43	pep primary_assembly:LU_Bosgru_v3.0:20:63919286:63923656:-1 gene:ENSBGRG00000010975.1 transcript:ENSBGRT00000020011.1 gene_biotype:protein_coding transcript_biotype:protein_coding gene_symbol:IRGC description:immunity related GTPase cinema [Source:HGNC Symbol;Acc:HGNC:28835]	31	15	23	15	530	57.6	5.81	54.69	115.5	127.3	123.3	63.3	68.3	63.7	0.000117803	1.87455
ENSBGRP00000001384.1	SMIM27	pep primary_assembly:LU_Bosgru_v3.0:5:82736959:82769732:-1 gene:ENSBGRG00000000711.1 transcript:ENSBGRT00000001588.1 gene_biotype:protein_coding transcript_biotype:protein_coding gene_symbol:METAP2 description:methionyl aminopeptidase 2 [Source:HGNC Symbol;Acc:HGNC:16672]	27	10	16	10	477	52.7	5.92	46.6	124.5	133	133.9	62.2	61.4	60	2.26424e-05	2.13181
ENSBGRP00000006585.1		pep primary_assembly:LU_Bosgru_v3.0:13:32875400:32927727:-1 gene:ENSBGRG00000003915.1 transcript:ENSBGRT00000007555.1 gene_biotype:protein_coding transcript_biotype:protein_coding gene_symbol:PPME1 description:protein phosphatase methylesterase 1 [Source:HGNC Symbol;Acc:HGNC:30178]	39	12	24	12	400	43.8	5.85	62.69	116.2	133.8	130.3	66.2	59.5	57.2	0.000397517	2.07928
ENSBGRP00000037453.1		pep primary_assembly:LU_Bosgru_v3.0:X:35374121:35381746:-1 gene:ENSBGRG00000023506.1 transcript:ENSBGRT00000043366.1 gene_biotype:protein_coding transcript_biotype:protein_coding	46	7	22	7	181	20.4	6.05	55.79	103.5	94.8	100.5	64.3	49.6	40.2	0.00295134	1.939
ENSBGRP00000008610.1	UNQ406/PRO768	pep primary_assembly:LU_Bosgru_v3.0:13:39855564:39857901:1 gene:ENSBGRG00000005339.1 transcript:ENSBGRT00000009915.1 gene_biotype:protein_coding transcript_biotype:protein_coding	36	15	30	15	422	45.4	10.35	64.78	131.5	140	139.3	56.5	43.2	41.8	7.77663e-05	2.90318
ENSBGRP00000002578.1	TDH	pep primary_assembly:LU_Bosgru_v3.0:5:80605125:80609628:1 gene:ENSBGRG00000001564.1 transcript:ENSBGRT00000002926.1 gene_biotype:protein_coding transcript_biotype:protein_coding gene_symbol:KRT18 description:keratin 18 [Source:HGNC Symbol;Acc:HGNC:6430]	42	18	22	14	429	47.9	5.38	51.79	111.2	80.2	88.3	58.3	49	44.2	0.0136456	1.8462
ENSBGRP00000041407.1		pep primary_assembly:LU_Bosgru_v3.0:21:38908857:38946812:1 gene:ENSBGRG00000025948.1 transcript:ENSBGRT00000048015.1 gene_biotype:protein_coding transcript_biotype:protein_coding gene_symbol:VAPA description:VAMP associated protein A [Source:HGNC Symbol;Acc:HGNC:12648]	43	10	25	9	261	29.1	8.51	65.05	111.9	116.4	115.4	87.3	70	69.4	0.00293617	1.5161
ENSBGRP00000014911.1	ZNF599	pep primary_assembly:LU_Bosgru_v3.0:16:32872601:32904543:-1 gene:ENSBGRG00000009330.1 transcript:ENSBGRT00000017175.1 gene_biotype:protein_coding transcript_biotype:protein_coding gene_symbol:SLC25A31 description:solute carrier family 25 member 31 [Source:HGNC Symbol;Acc:HGNC:25319]	45	14	31	13	323	35.7	9.61	65.56	125.7	147.2	137.4	50	44	38.1	0.000198456	3.10598
ENSBGRP00000023236.1		pep primary_assembly:LU_Bosgru_v3.0:8:104827030:104863767:1 gene:ENSBGRG00000012119.1 transcript:ENSBGRT00000026806.1 gene_biotype:protein_coding transcript_biotype:protein_coding gene_symbol:CAST description:calpastatin [Source:HGNC Symbol;Acc:HGNC:1515]	44	16	22	1	437	47.1	4.82	29.16	85.6	134.1	115.6	65.3	52.1	51.2	0.0200799	1.98873
ENSBGRP00000038882.1		pep primary_assembly:LU_Bosgru_v3.0:X:5280256:5312852:-1 gene:ENSBGRG00000024406.1 transcript:ENSBGRT00000045083.1 gene_biotype:protein_coding transcript_biotype:protein_coding	61	9	27	4	218	24.5	7.81	67.71	109	106.3	110	64.4	63.8	65.4	3.32804e-06	1.68027
ENSBGRP00000000962.1	BCL2L3	pep primary_assembly:LU_Bosgru_v3.0:5:110843611:110851819:1 gene:ENSBGRG00000000596.1 transcript:ENSBGRT00000001121.1 gene_biotype:protein_coding transcript_biotype:protein_coding gene_symbol:ACRBP description:acrosin binding protein [Source:HGNC Symbol;Acc:HGNC:17195]	25	10	19	10	542	61.2	5.05	44.02	150.4	148.3	150.4	32.4	37.4	33.1	2.90679e-07	4.36443
ENSBGRP00000018840.1	C19orf69	pep primary_assembly:LU_Bosgru_v3.0:1:116362613:116431299:1 gene:ENSBGRG00000011942.1 transcript:ENSBGRT00000021838.1 gene_biotype:protein_coding transcript_biotype:protein_coding gene_symbol:KPNA4 description:karyopherin subunit alpha 4 [Source:HGNC Symbol;Acc:HGNC:6397]	28	10	19	6	521	57.9	4.96	54.26	113	113.2	115.3	71	71.4	68.8	2.3953e-06	1.61695
ENSBGRP00000025835.1		pep primary_assembly:LU_Bosgru_v3.0:29:40243043:40266103:-1 gene:ENSBGRG00000016176.1 transcript:ENSBGRT00000029822.1 gene_biotype:protein_coding transcript_biotype:protein_coding gene_symbol:CHORDC1 description:cysteine and histidine rich domain containing 1 [Source:HGNC Symbol;Acc:HGNC:14525]	28	11	16	11	515	57.6	9.85	42.67	113.9	118.9	125.1	72.2	64.6	64.5	0.000224052	1.77794
ENSBGRP00000025734.1		pep primary_assembly:LU_Bosgru_v3.0:19:56127343:56447154:1 gene:ENSBGRG00000014792.1 transcript:ENSBGRT00000029709.1 gene_biotype:protein_coding transcript_biotype:protein_coding gene_symbol:ACACA description:acetyl-CoA carboxylase alpha [Source:HGNC Symbol;Acc:HGNC:84]	9	18	18	18	2380	269.3	6.44	42.21	118	111.2	116.1	75.3	67.2	66.3	0.000203444	1.65374
ENSBGRP00000041269.1		pep primary_assembly:LU_Bosgru_v3.0:26:32225318:32287243:1 gene:ENSBGRG00000025662.1 transcript:ENSBGRT00000047853.1 gene_biotype:protein_coding transcript_biotype:protein_coding gene_symbol:PDXDC1 description:pyridoxal dependent decarboxylase domain containing 1 [Source:HGNC Symbol;Acc:HGNC:28995]	19	14	22	14	785	86.3	5.35	53.38	108.9	117.9	117.1	86	72.2	67.5	0.00324145	1.5237
ENSBGRP00000023435.1	Rox	pep primary_assembly:LU_Bosgru_v3.0:9:57428242:57543248:-1 gene:ENSBGRG00000014328.1 transcript:ENSBGRT00000027025.1 gene_biotype:protein_coding transcript_biotype:protein_coding gene_symbol:PSME4 description:proteasome activator subunit 4 [Source:HGNC Symbol;Acc:HGNC:20635]	11	15	18	15	1842	211.1	6.79	50.87	126.1	122.5	126.8	58.1	62.8	54.1	1.95121e-05	2.14514
ENSBGRP00000027820.1		pep primary_assembly:LU_Bosgru_v3.0:11:2446168:2456307:-1 gene:ENSBGRG00000017165.1 transcript:ENSBGRT00000032164.1 gene_biotype:protein_coding transcript_biotype:protein_coding gene_symbol:IPO4 description:importin 4 [Source:HGNC Symbol;Acc:HGNC:19426]	19	15	22	15	1081	118.3	5.05	51.64	116.4	126.4	127.3	69.6	60.9	60.6	0.000199141	1.93668
ENSBGRP00000028913.1		pep primary_assembly:LU_Bosgru_v3.0:9:8399842:8482264:1 gene:ENSBGRG00000017696.1 transcript:ENSBGRT00000033474.1 gene_biotype:protein_coding transcript_biotype:protein_coding gene_symbol:PTPA description:protein phosphatase 2 phosphatase activator [Source:HGNC Symbol;Acc:HGNC:9308]	42	13	19	13	335	38.3	6.87	52.89	118.3	120.4	119.6	65.8	68.1	64.8	1.31863e-06	1.80322
ENSBGRP00000030442.1		pep primary_assembly:LU_Bosgru_v3.0:20:69703852:69713216:-1 gene:ENSBGRG00000019178.1 transcript:ENSBGRT00000035213.1 gene_biotype:protein_coding transcript_biotype:protein_coding gene_symbol:TBCB description:tubulin folding cofactor B [Source:HGNC Symbol;Acc:HGNC:1989]	48	11	26	11	244	27.6	5.07	64.92	120.2	119.6	121.3	73.6	69.7	66.8	1.57649e-05	1.71871
ENSBGRP00000010700.1	NBPF6	pep primary_assembly:LU_Bosgru_v3.0:14:26099554:26134524:-1 gene:ENSBGRG00000006654.1 transcript:ENSBGRT00000012294.1 gene_biotype:protein_coding transcript_biotype:protein_coding gene_symbol:SCCPDH description:saccharopine dehydrogenase (putative) [Source:HGNC Symbol;Acc:HGNC:24275]	33	11	26	11	429	47.3	8.92	58.15	126.6	123.9	128.7	73.1	56.5	46.3	0.00103042	2.15577
ENSBGRP00000003604.1	CLAPB1	pep primary_assembly:LU_Bosgru_v3.0:5:128831608:128840391:1 gene:ENSBGRG00000002179.1 transcript:ENSBGRT00000004122.1 gene_biotype:protein_coding transcript_biotype:protein_coding gene_symbol:CRELD2 description:cysteine rich with EGF like domains 2 [Source:HGNC Symbol;Acc:HGNC:28150]	25	11	20	11	352	38.3	4.49	50.67	133.2	125.5	119.6	60	49.2	41.4	0.000341545	2.51195
ENSBGRP00000022106.1	KIAA1095	pep primary_assembly:LU_Bosgru_v3.0:28:19392190:19505292:1 gene:ENSBGRG00000013291.1 transcript:ENSBGRT00000025503.1 gene_biotype:protein_coding transcript_biotype:protein_coding gene_symbol:ADAM2 description:ADAM metallopeptidase domain 2 [Source:HGNC Symbol;Acc:HGNC:198]	28	15	26	1	578	64.3	5.11	52.67	133.4	150.4	147.8	31.5	28.3	24.7	3.33477e-05	5.10769
ENSBGRP00000033080.1		pep primary_assembly:LU_Bosgru_v3.0:26:45958899:45960240:1 gene:ENSBGRG00000020745.1 transcript:ENSBGRT00000038229.1 gene_biotype:protein_coding transcript_biotype:protein_coding gene_symbol:PGP description:phosphoglycolate phosphatase [Source:HGNC Symbol;Acc:HGNC:8909]	29	10	23	10	398	42.9	9.64	55.48	122	121.9	124.6	61.1	58.8	50.9	3.33661e-05	2.15749
ENSBGRP00000025620.1		pep primary_assembly:LU_Bosgru_v3.0:13:83255856:83290725:1 gene:ENSBGRG00000015991.1 transcript:ENSBGRT00000029579.1 gene_biotype:protein_coding transcript_biotype:protein_coding gene_symbol:CFAP300 description:cilia and flagella associated protein 300 [Source:HGNC Symbol;Acc:HGNC:28188]	49	12	21	12	267	30.7	6.15	55.51	131.5	128	126.3	52.7	71.4	64.6	0.00031804	2.04452
ENSBGRP00000040871.1		pep primary_assembly:LU_Bosgru_v3.0:22:13034483:13039061:1 gene:ENSBGRG00000025630.1 transcript:ENSBGRT00000047390.1 gene_biotype:protein_coding transcript_biotype:protein_coding gene_symbol:MANF description:mesencephalic astrocyte derived neurotrophic factor [Source:HGNC Symbol;Acc:HGNC:15461]	44	13	25	13	182	20.8	8.68	56.16	136.3	126.5	124.7	58.5	37.1	39.4	0.000393984	2.87037
ENSBGRP00000011979.1	HMOX1	pep primary_assembly:LU_Bosgru_v3.0:19:30775076:30783189:1 gene:ENSBGRG00000007324.1 transcript:ENSBGRT00000013814.1 gene_biotype:protein_coding transcript_biotype:protein_coding gene_symbol:SPATA20 description:spermatogenesis associated 20 [Source:HGNC Symbol;Acc:HGNC:26125]	20	14	20	14	789	88.4	7.47	48.93	111.6	126.7	120.7	65.1	70.7	67.6	0.000376646	1.765
ENSBGRP00000003493.1	KIAA0685	pep primary_assembly:LU_Bosgru_v3.0:7:36251402:36252655:-1 gene:ENSBGRG00000002132.1 transcript:ENSBGRT00000003985.1 gene_biotype:protein_coding transcript_biotype:protein_coding gene_symbol:ACTL7B description:actin like 7B [Source:HGNC Symbol;Acc:HGNC:162]	26	10	18	10	417	45.6	5.6	55.5	140.6	140.2	145.4	49.6	50.6	44.9	2.67823e-06	2.93728
ENSBGRP00000021881.1	MSTP018	pep primary_assembly:LU_Bosgru_v3.0:24:7452439:7464699:-1 gene:ENSBGRG00000013751.1 transcript:ENSBGRT00000025244.1 gene_biotype:protein_coding transcript_biotype:protein_coding gene_symbol:BAG6 description:BCL2 associated athanogene 6 [Source:HGNC Symbol;Acc:HGNC:13919]	14	13	19	13	1133	119.2	5.55	51.51	115.9	116.5	120.7	78.9	69.4	69.2	0.000216519	1.62345
ENSBGRP00000021954.1		pep primary_assembly:LU_Bosgru_v3.0:28:19392190:19505292:1 gene:ENSBGRG00000013291.1 transcript:ENSBGRT00000025330.1 gene_biotype:protein_coding transcript_biotype:protein_coding gene_symbol:ADAM2 description:ADAM metallopeptidase domain 2 [Source:HGNC Symbol;Acc:HGNC:198]	24	15	25	1	671	75.1	5.5	51.49	117.7	127.6	126.7	59	69.4	69.7	0.000254405	1.87784
ENSBGRP00000010761.1		pep primary_assembly:LU_Bosgru_v3.0:14:18399876:18515105:-1 gene:ENSBGRG00000006494.1 transcript:ENSBGRT00000012360.1 gene_biotype:protein_coding transcript_biotype:protein_coding gene_symbol:RAB3GAP2 description:RAB3 GTPase activating non-catalytic protein subunit 2 [Source:HGNC Symbol;Acc:HGNC:17168]	14	17	22	17	1392	155.5	5.91	50.93	110.9	114.3	118	77.8	71	73.6	0.00014586	1.54317
ENSBGRP00000035941.1		pep primary_assembly:LU_Bosgru_v3.0:2:51568397:51569233:-1 gene:ENSBGRG00000022534.1 transcript:ENSBGRT00000041588.1 gene_biotype:protein_coding transcript_biotype:protein_coding	32	14	23	14	278	31.6	4.98	49.52	111.8	123.3	120.1	99.1	63.2	66.9	0.0242697	1.54974
ENSBGRP00000036053.1		pep primary_assembly:LU_Bosgru_v3.0:19:60070894:60127753:-1 gene:ENSBGRG00000022582.1 transcript:ENSBGRT00000041712.1 gene_biotype:protein_coding transcript_biotype:protein_coding gene_symbol:GDPD1 description:glycerophosphodiester phosphodiesterase domain containing 1 [Source:HGNC Symbol;Acc:HGNC:20883]	32	9	20	9	314	36.1	8.06	56.09	132.8	131.2	137.4	47.5	46.1	41.4	4.51037e-06	2.97333
ENSBGRP00000012377.1	KIAA0888	pep primary_assembly:LU_Bosgru_v3.0:5:28744040:28760271:1 gene:ENSBGRG00000007766.1 transcript:ENSBGRT00000014270.1 gene_biotype:protein_coding transcript_biotype:protein_coding gene_symbol:TEX33 description:testis expressed 33 [Source:HGNC Symbol;Acc:HGNC:28568]	41	13	21	13	343	38.2	9.45	51.55	118.8	137	127.6	58.4	57.9	46.2	0.000366416	2.35938
ENSBGRP00000009994.1		pep primary_assembly:LU_Bosgru_v3.0:10:113061606:113075419:-1 gene:ENSBGRG00000006221.1 transcript:ENSBGRT00000011479.1 gene_biotype:protein_coding transcript_biotype:protein_coding gene_symbol:ARMT1 description:acidic residue methyltransferase 1 [Source:HGNC Symbol;Acc:HGNC:17872]	38	11	17	11	441	51	6.44	41.76	128.3	147.3	145.2	50.2	45.7	38.6	0.000158134	3.12862
ENSBGRP00000020497.1	NME6	pep primary_assembly:LU_Bosgru_v3.0:18:74133814:74156224:1 gene:ENSBGRG00000012914.1 transcript:ENSBGRT00000023706.1 gene_biotype:protein_coding transcript_biotype:protein_coding gene_symbol:IMPA1 description:inositol monophosphatase 1 [Source:HGNC Symbol;Acc:HGNC:6050]	34	10	24	10	277	30	5.17	64.89	113.9	123.5	125.3	71.4	79.1	80.2	0.000609157	1.57217
ENSBGRP00000026535.1	TSTD3	pep primary_assembly:LU_Bosgru_v3.0:20:39025188:39050948:-1 gene:ENSBGRG00000016699.1 transcript:ENSBGRT00000030628.1 gene_biotype:protein_coding transcript_biotype:protein_coding	18	15	23	15	928	101.3	5.08	53.99	134.3	128.8	136.4	52.2	55.4	55.3	5.99431e-06	2.45242
ENSBGRP00000029249.1		pep primary_assembly:LU_Bosgru_v3.0:9:59274221:59309366:1 gene:ENSBGRG00000018258.1 transcript:ENSBGRT00000033863.1 gene_biotype:protein_coding transcript_biotype:protein_coding gene_symbol:CFAP36 description:cilia and flagella associated protein 36 [Source:HGNC Symbol;Acc:HGNC:30540]	37	10	19	10	342	39.5	4.97	44.14	139.7	137.7	137.1	58.6	50.3	42.3	5.13704e-05	2.7414
ENSBGRP00000012441.1		pep primary_assembly:LU_Bosgru_v3.0:18:52717670:52745341:-1 gene:ENSBGRG00000007817.1 transcript:ENSBGRT00000014343.1 gene_biotype:protein_coding transcript_biotype:protein_coding gene_symbol:ATP6V1C1 description:ATPase H+ transporting V1 subunit C1 [Source:HGNC Symbol;Acc:HGNC:856]	39	15	18	15	382	44	7.42	48.96	121.6	123	126.5	66.3	60	63.4	1.31412e-05	1.95625
ENSBGRP00000026886.1	C16orf6	pep primary_assembly:LU_Bosgru_v3.0:14:44506322:44632087:1 gene:ENSBGRG00000016851.1 transcript:ENSBGRT00000031017.1 gene_biotype:protein_coding transcript_biotype:protein_coding gene_symbol:ACOT7 description:acyl-CoA thioesterase 7 [Source:HGNC Symbol;Acc:HGNC:24157]	40	13	18	13	398	43.2	7.93	51.86	123.8	128.5	127.9	65.2	57.8	56.6	2.62196e-05	2.11693
ENSBGRP00000001518.1	CYB5RL	pep primary_assembly:LU_Bosgru_v3.0:8:13232653:13240002:-1 gene:ENSBGRG00000000944.1 transcript:ENSBGRT00000001734.1 gene_biotype:protein_coding transcript_biotype:protein_coding	44	14	26	13	340	38.2	8.63	58.51	111.4	114.2	115.7	101.5	64.2	61.8	0.0424965	1.50022
ENSBGRP00000028296.1		pep primary_assembly:LU_Bosgru_v3.0:15:64119262:64223867:1 gene:ENSBGRG00000017654.1 transcript:ENSBGRT00000032771.1 gene_biotype:protein_coding transcript_biotype:protein_coding gene_symbol:KPNA3 description:karyopherin subunit alpha 3 [Source:HGNC Symbol;Acc:HGNC:6396]	21	8	12	4	521	57.7	4.94	41.02	114.1	111.3	120.2	67.8	70.7	79.4	0.000619253	1.58605
ENSBGRP00000018961.1	SNST1	pep primary_assembly:LU_Bosgru_v3.0:8:72151040:72215721:1 gene:ENSBGRG00000010630.1 transcript:ENSBGRT00000021971.1 gene_biotype:protein_coding transcript_biotype:protein_coding	13	14	22	13	1096	122.8	8.34	54.12	120.3	123.7	122.7	72.6	67.1	65.8	2.04328e-05	1.78443
ENSBGRP00000028362.1		pep primary_assembly:LU_Bosgru_v3.0:15:20747429:20756069:-1 gene:ENSBGRG00000017918.1 transcript:ENSBGRT00000032845.1 gene_biotype:protein_coding transcript_biotype:protein_coding	39	10	25	10	303	32.9	8.68	63.3	119.5	128.3	123.4	51.3	45	42.8	2.77648e-05	2.66858
ENSBGRP00000036428.1		pep primary_assembly:LU_Bosgru_v3.0:19:20519284:20550154:1 gene:ENSBGRG00000022765.1 transcript:ENSBGRT00000042148.1 gene_biotype:protein_coding transcript_biotype:protein_coding	18	14	15	14	880	100.2	8.62	45.02	142.4	132	134	43.6	61.6	50.7	0.000162805	2.61963
ENSBGRP00000035195.1		pep primary_assembly:LU_Bosgru_v3.0:16:78967685:78974971:1 gene:ENSBGRG00000022014.1 transcript:ENSBGRT00000040693.1 gene_biotype:protein_coding transcript_biotype:protein_coding	47	11	17	11	239	27.3	7.09	55.89	131.6	134.6	139.4	58.1	53.3	50.5	1.3871e-05	2.50525
ENSBGRP00000020476.1	ITPK1	pep primary_assembly:LU_Bosgru_v3.0:26:9995542:9997982:-1 gene:ENSBGRG00000012769.1 transcript:ENSBGRT00000023683.1 gene_biotype:protein_coding transcript_biotype:protein_coding gene_symbol:ABHD11 description:abhydrolase domain containing 11 [Source:HGNC Symbol;Acc:HGNC:16407]	50	12	18	12	311	34.4	9.52	39.82	113.5	100.3	106.6	86.2	61.3	55.7	0.0181371	1.57677
ENSBGRP00000043056.1		pep primary_assembly:LU_Bosgru_v3.0:20:12108650:12133146:1 gene:ENSBGRG00000026903.1 transcript:ENSBGRT00000049896.1 gene_biotype:protein_coding transcript_biotype:protein_coding gene_symbol:NAE1 description:NEDD8 activating enzyme E1 subunit 1 [Source:HGNC Symbol;Acc:HGNC:621]	31	13	21	13	537	60.6	5.52	53.79	116	117.7	123.1	71.6	67.2	65.8	5.17599e-05	1.74389
ENSBGRP00000016194.1	ZNF346	pep primary_assembly:LU_Bosgru_v3.0:8:71423141:71454223:-1 gene:ENSBGRG00000010100.1 transcript:ENSBGRT00000018718.1 gene_biotype:protein_coding transcript_biotype:protein_coding gene_symbol:FAM114A2 description:family with sequence similarity 114 member A2 [Source:HGNC Symbol;Acc:HGNC:1333]	30	11	18	11	408	45.4	4.93	45.28	113.9	118	116.2	80.3	64.6	60.6	0.00148852	1.69392
ENSBGRP00000023020.1		pep primary_assembly:LU_Bosgru_v3.0:24:2820325:2820708:-1 gene:ENSBGRG00000014466.1 transcript:ENSBGRT00000026565.1 gene_biotype:protein_coding transcript_biotype:protein_coding gene_symbol:H2BC1 description:H2B clustered histone 1 [Source:HGNC Symbol;Acc:HGNC:18730]	72	12	73	5	127	14.2	10.24	154.12	145.4	139.5	142.3	39.1	36.8	33.1	1.67677e-06	3.91927
ENSBGRP00000019220.1	QtsA-19941	pep primary_assembly:LU_Bosgru_v3.0:4:46966842:46978597:1 gene:ENSBGRG00000012169.1 transcript:ENSBGRT00000022272.1 gene_biotype:protein_coding transcript_biotype:protein_coding gene_symbol:YKT6 description:YKT6 v-SNARE homolog [Source:HGNC Symbol;Acc:HGNC:16959]	62	12	22	12	198	22.5	6.58	62.14	119.9	116.8	116.6	73.8	70.5	68.3	1.67483e-05	1.66181
ENSBGRP00000004429.1	Ccdc122	pep primary_assembly:LU_Bosgru_v3.0:3:22320411:22344421:-1 gene:ENSBGRG00000002702.1 transcript:ENSBGRT00000005077.1 gene_biotype:protein_coding transcript_biotype:protein_coding gene_symbol:TDRKH description:tudor and KH domain containing [Source:HGNC Symbol;Acc:HGNC:11713]	33	13	21	13	560	61.9	5.02	49.21	124.5	130.8	130.6	64.2	49.1	45.6	0.000238133	2.42857
ENSBGRP00000011786.1	RAD51AP1	pep primary_assembly:LU_Bosgru_v3.0:3:81140777:81181807:1 gene:ENSBGRG00000007429.1 transcript:ENSBGRT00000013600.1 gene_biotype:protein_coding transcript_biotype:protein_coding gene_symbol:LRRC40 description:leucine rich repeat containing 40 [Source:HGNC Symbol;Acc:HGNC:26004]	25	13	16	13	602	68.2	6.64	46.08	122.1	116	121	66.6	63.8	62.9	1.44484e-05	1.85773
ENSBGRP00000026369.1	DCK	pep primary_assembly:LU_Bosgru_v3.0:20:2443969:2461773:-1 gene:ENSBGRG00000016600.1 transcript:ENSBGRT00000030439.1 gene_biotype:protein_coding transcript_biotype:protein_coding gene_symbol:PDCD5 description:programmed cell death 5 [Source:HGNC Symbol;Acc:HGNC:8764]	50	8	16	8	162	18.1	9.31	52.22	123.6	111.7	109.2	75.4	71.8	64.7	0.00124979	1.62577
ENSBGRP00000005234.1	ZIS	pep primary_assembly:LU_Bosgru_v3.0:7:58047107:58048873:-1 gene:ENSBGRG00000003242.1 transcript:ENSBGRT00000006006.1 gene_biotype:protein_coding transcript_biotype:protein_coding gene_symbol:CCIN description:calicin [Source:HGNC Symbol;Acc:HGNC:1568]	23	14	18	14	588	66.8	8.18	38.41	122.4	133.9	130.6	62.4	57.5	52.3	9.08448e-05	2.24681
ENSBGRP00000022493.1	Ddxbp1	pep primary_assembly:LU_Bosgru_v3.0:24:2349465:2694475:1 gene:ENSBGRG00000014134.1 transcript:ENSBGRT00000025967.1 gene_biotype:protein_coding transcript_biotype:protein_coding gene_symbol:CARMIL1 description:capping protein regulator and myosin 1 linker 1 [Source:HGNC Symbol;Acc:HGNC:21581]	12	14	14	14	1371	151.6	7.8	39.51	119.5	115.3	119.8	58	62.7	57.7	1.11835e-05	1.98767
ENSBGRP00000029339.1		pep primary_assembly:LU_Bosgru_v3.0:20:61957644:61983178:-1 gene:ENSBGRG00000018431.1 transcript:ENSBGRT00000033967.1 gene_biotype:protein_coding transcript_biotype:protein_coding gene_symbol:PPP5C description:protein phosphatase 5 catalytic subunit [Source:HGNC Symbol;Acc:HGNC:9322]	31	14	20	14	522	59.6	7.01	55.59	110.3	116.7	121.3	80.4	72.1	67.1	0.00103046	1.58607
ENSBGRP00000005287.1	BTEB5	pep primary_assembly:LU_Bosgru_v3.0:6:104639395:104769721:-1 gene:ENSBGRG00000003214.1 transcript:ENSBGRT00000006060.1 gene_biotype:protein_coding transcript_biotype:protein_coding gene_symbol:MANBA description:mannosidase beta [Source:HGNC Symbol;Acc:HGNC:6831]	17	11	17	11	879	101.1	6.87	37.62	117.4	113.9	113.4	94.6	61	57.9	0.0208249	1.61452
ENSBGRP00000018077.1	DCS1	pep primary_assembly:LU_Bosgru_v3.0:5:112818069:112835290:1 gene:ENSBGRG00000011443.1 transcript:ENSBGRT00000020943.1 gene_biotype:protein_coding transcript_biotype:protein_coding gene_symbol:AKAP3 description:A-kinase anchoring protein 3 [Source:HGNC Symbol;Acc:HGNC:373]	21	16	18	16	887	98	6.55	39.05	127.4	142	137.2	51.7	45.2	41.4	6.93368e-05	2.93999
ENSBGRP00000015982.1	NOXA	pep primary_assembly:LU_Bosgru_v3.0:19:16327175:16335133:1 gene:ENSBGRG00000010086.1 transcript:ENSBGRT00000018471.1 gene_biotype:protein_coding transcript_biotype:protein_coding gene_symbol:KPNA2 description:karyopherin subunit alpha 2 [Source:HGNC Symbol;Acc:HGNC:6395]	23	8	13	8	529	57.9	5.41	46.22	119.6	124.9	127	62.7	48.8	50	0.000146556	2.30031
ENSBGRP00000034899.1		pep primary_assembly:LU_Bosgru_v3.0:X:39640409:39647880:-1 gene:ENSBGRG00000021852.1 transcript:ENSBGRT00000040344.1 gene_biotype:protein_coding transcript_biotype:protein_coding gene_symbol:RENBP description:renin binding protein [Source:HGNC Symbol;Acc:HGNC:9959]	25	12	17	12	489	55	6.43	47.8	115.4	111.7	115.4	50.7	84.6	80.6	0.0172552	1.58638
ENSBGRP00000017087.1	TMEM46	pep primary_assembly:LU_Bosgru_v3.0:X:134849495:134860231:1 gene:ENSBGRG00000010670.1 transcript:ENSBGRT00000019755.1 gene_biotype:protein_coding transcript_biotype:protein_coding gene_symbol:EIF1AX description:eukaryotic translation initiation factor 1A X-linked [Source:HGNC Symbol;Acc:HGNC:3250]	49	9	25	9	144	16.5	5.24	57.29	117.8	119.6	115.7	76.3	58.4	59.7	0.000840319	1.81636
ENSBGRP00000025080.1	RPP25	pep primary_assembly:LU_Bosgru_v3.0:8:47419859:47442234:1 gene:ENSBGRG00000015677.1 transcript:ENSBGRT00000028933.1 gene_biotype:protein_coding transcript_biotype:protein_coding gene_symbol:DAZAP1 description:DAZ associated protein 1 [Source:HGNC Symbol;Acc:HGNC:2683]	27	7	18	7	406	43.3	8.56	47.34	115	120.2	118.9	79.9	69.1	71.8	0.000248018	1.60371
ENSBGRP00000003756.1	OSTB	pep primary_assembly:LU_Bosgru_v3.0:2:134954467:135006498:1 gene:ENSBGRG00000002186.1 transcript:ENSBGRT00000004312.1 gene_biotype:protein_coding transcript_biotype:protein_coding gene_symbol:DNAJC10 description:DnaJ heat shock protein family (Hsp40) member C10 [Source:HGNC Symbol;Acc:HGNC:24637]	22	14	15	14	816	94.1	7.36	39.91	114.7	112.3	116	93.2	58	58.8	0.0190295	1.63333
ENSBGRP00000021516.1	gna0	pep primary_assembly:LU_Bosgru_v3.0:8:47143576:47146337:1 gene:ENSBGRG00000013408.1 transcript:ENSBGRT00000024821.1 gene_biotype:protein_coding transcript_biotype:protein_coding gene_symbol:GPX4 description:glutathione peroxidase 4 [Source:HGNC Symbol;Acc:HGNC:4556]	38	8	24	8	196	22.1	8.65	63	132.7	143.7	141.3	49.3	45.2	40.2	2.44209e-05	3.10097
ENSBGRP00000014446.1	Fndc3c	pep primary_assembly:LU_Bosgru_v3.0:9:96750653:96771523:1 gene:ENSBGRG00000009087.1 transcript:ENSBGRT00000016626.1 gene_biotype:protein_coding transcript_biotype:protein_coding gene_symbol:PPM1G description:protein phosphatase, Mg2+/Mn2+ dependent 1G [Source:HGNC Symbol;Acc:HGNC:9278]	24	13	21	13	543	58.6	4.36	45.63	120.7	120.1	118.3	67.6	70.6	73.6	1.26676e-05	1.69547
ENSBGRP00000034829.1		pep primary_assembly:LU_Bosgru_v3.0:1:157076846:157151709:1 gene:ENSBGRG00000021804.1 transcript:ENSBGRT00000040263.1 gene_biotype:protein_coding transcript_biotype:protein_coding gene_symbol:AGPAT3 description:1-acylglycerol-3-phosphate O-acyltransferase 3 [Source:HGNC Symbol;Acc:HGNC:326]	24	11	22	11	376	43.4	9.06	59.43	112.9	106.8	114.9	89.1	54	51.4	0.019661	1.72031
ENSBGRP00000001391.1	GALT	pep primary_assembly:LU_Bosgru_v3.0:2:81780739:81902507:1 gene:ENSBGRG00000000816.1 transcript:ENSBGRT00000001594.1 gene_biotype:protein_coding transcript_biotype:protein_coding gene_symbol:RAB3GAP1 description:RAB3 GTPase activating protein catalytic subunit 1 [Source:HGNC Symbol;Acc:HGNC:17063]	16	15	20	1	989	111.4	5.45	47.82	112.4	114.7	118.9	81	71.7	69.5	0.000500598	1.55716
ENSBGRP00000024198.1	TASK3	pep primary_assembly:LU_Bosgru_v3.0:3:7876086:7913819:1 gene:ENSBGRG00000014914.1 transcript:ENSBGRT00000027908.1 gene_biotype:protein_coding transcript_biotype:protein_coding gene_symbol:ATP1A4 description:ATPase Na+/K+ transporting subunit alpha 4 [Source:HGNC Symbol;Acc:HGNC:14073]	12	11	20	1	1028	113.5	6.37	57.32	119.8	135	122.6	59.3	71.1	73.5	0.000835159	1.85091
ENSBGRP00000017747.1	MPSL1	pep primary_assembly:LU_Bosgru_v3.0:22:9007700:9043182:-1 gene:ENSBGRG00000010521.1 transcript:ENSBGRT00000020547.1 gene_biotype:protein_coding transcript_biotype:protein_coding gene_symbol:LTF description:lactotransferrin [Source:HGNC Symbol;Acc:HGNC:6720]	23	16	22	14	728	80.4	8.34	44.71	131.9	131	132.8	53.6	70.5	71	0.000310832	2.02819
ENSBGRP00000034053.1		pep primary_assembly:LU_Bosgru_v3.0:19:54621146:54645555:1 gene:ENSBGRG00000021180.1 transcript:ENSBGRT00000039365.1 gene_biotype:protein_coding transcript_biotype:protein_coding gene_symbol:LIG3 description:DNA ligase 3 [Source:HGNC Symbol;Acc:HGNC:6600]	16	15	20	15	1002	111.6	8.94	39.13	110.3	118.9	121.8	79.1	66.1	69.7	0.00094418	1.63332
ENSBGRP00000036606.1		pep primary_assembly:LU_Bosgru_v3.0:10:94353947:94355899:1 gene:ENSBGRG00000022955.1 transcript:ENSBGRT00000042354.1 gene_biotype:protein_coding transcript_biotype:protein_coding	51	9	16	9	206	23	5.05	52.07	118.2	113.8	116.9	79.2	70.6	63.8	0.000628826	1.63343
ENSBGRP00000033484.1		pep primary_assembly:LU_Bosgru_v3.0:3:2168424:2172527:1 gene:ENSBGRG00000020857.1 transcript:ENSBGRT00000038696.1 gene_biotype:protein_coding transcript_biotype:protein_coding gene_symbol:MSTO1 description:misato mitochondrial distribution and morphology regulator 1 [Source:HGNC Symbol;Acc:HGNC:29678]	22	10	11	10	572	62.3	6.07	32.67	129.3	135.6	139.6	58.3	54.3	47.3	4.97171e-05	2.52971
ENSBGRP00000023423.1	TMEM238	pep primary_assembly:LU_Bosgru_v3.0:14:63078176:63087313:-1 gene:ENSBGRG00000014687.1 transcript:ENSBGRT00000027012.1 gene_biotype:protein_coding transcript_biotype:protein_coding gene_symbol:GLUL description:glutamate-ammonia ligase [Source:HGNC Symbol;Acc:HGNC:4341]	34	12	25	12	373	42	6.74	65.18	121.2	127.9	126.8	54.9	74.7	74.4	0.00113014	1.84265
ENSBGRP00000023480.1	SCNN1G	pep primary_assembly:LU_Bosgru_v3.0:8:40895814:40970496:1 gene:ENSBGRG00000014735.1 transcript:ENSBGRT00000027076.1 gene_biotype:protein_coding transcript_biotype:protein_coding gene_symbol:FAF2 description:Fas associated factor family member 2 [Source:HGNC Symbol;Acc:HGNC:24666]	28	8	15	8	445	52.6	5.71	34.72	117.6	115.7	116.2	83.5	64	65.1	0.00198644	1.64393
ENSBGRP00000031537.1		pep primary_assembly:LU_Bosgru_v3.0:28:21207246:21217763:-1 gene:ENSBGRG00000019740.1 transcript:ENSBGRT00000036482.1 gene_biotype:protein_coding transcript_biotype:protein_coding gene_symbol:PLPBP description:pyridoxal phosphate binding protein [Source:HGNC Symbol;Acc:HGNC:9457]	45	11	21	11	273	29.9	7.23	53.51	122.5	119.8	122.2	82.9	70.3	61.9	0.00127362	1.69456
ENSBGRP00000039879.1		pep primary_assembly:LU_Bosgru_v3.0:5:75167519:75213777:1 gene:ENSBGRG00000025004.1 transcript:ENSBGRT00000046258.1 gene_biotype:protein_coding transcript_biotype:protein_coding gene_symbol:PFKM description:phosphofructokinase, muscle [Source:HGNC Symbol;Acc:HGNC:8877]	20	14	16	11	850	93.4	8.15	33.73	113.2	119.5	118.9	87	69	58.2	0.00607467	1.64146
ENSBGRP00000039702.1		pep primary_assembly:LU_Bosgru_v3.0:12:73061340:73154466:1 gene:ENSBGRG00000024845.1 transcript:ENSBGRT00000046066.1 gene_biotype:protein_coding transcript_biotype:protein_coding description:ADP ribosylation factor guanine nucleotide exchange factor 2 [Source:HGNC Symbol;Acc:HGNC:15853]	9	14	16	14	1776	201	6.47	34.48	114.9	128.6	120.8	70	68.8	65.6	0.000217778	1.78229
ENSBGRP00000027765.1		pep primary_assembly:LU_Bosgru_v3.0:5:56640533:56690676:-1 gene:ENSBGRG00000017029.1 transcript:ENSBGRT00000032094.1 gene_biotype:protein_coding transcript_biotype:protein_coding gene_symbol:GNS description:glucosamine (N-acetyl)-6-sulfatase [Source:HGNC Symbol;Acc:HGNC:4422]	19	9	19	9	565	62.9	7.58	48.32	120.4	111.3	114.2	82.1	73.5	70.4	0.000821844	1.53053
ENSBGRP00000003183.1		pep primary_assembly:LU_Bosgru_v3.0:3:108638893:108661592:-1 gene:ENSBGRG00000001876.1 transcript:ENSBGRT00000003618.1 gene_biotype:protein_coding transcript_biotype:protein_coding	23	10	14	10	579	63.1	7.91	40.1	133.9	141.5	140.3	46.2	50.8	45.3	6.19167e-06	2.92129
ENSBGRP00000015004.1	PSEN1	pep primary_assembly:LU_Bosgru_v3.0:17:48228215:48230807:-1 gene:ENSBGRG00000009349.1 transcript:ENSBGRT00000017282.1 gene_biotype:protein_coding transcript_biotype:protein_coding gene_symbol:CFL2 description:cofilin 2 [Source:HGNC Symbol;Acc:HGNC:1875]	60	9	28	7	166	18.7	7.88	57.41	110.1	113.6	113.3	81.3	71.2	68.9	0.000630487	1.52213
ENSBGRP00000011933.1	RD	pep primary_assembly:LU_Bosgru_v3.0:25:25280613:25313928:-1 gene:ENSBGRG00000007507.1 transcript:ENSBGRT00000013762.1 gene_biotype:protein_coding transcript_biotype:protein_coding gene_symbol:ARL3 description:ADP ribosylation factor like GTPase 3 [Source:HGNC Symbol;Acc:HGNC:694]	52	8	15	8	181	20.4	7.24	38.7	120.6	124.7	119.1	85	55.9	52.1	0.0055866	1.88808
ENSBGRP00000015868.1	Magmas	pep primary_assembly:LU_Bosgru_v3.0:5:54216412:54366275:1 gene:ENSBGRG00000009962.1 transcript:ENSBGRT00000018334.1 gene_biotype:protein_coding transcript_biotype:protein_coding gene_symbol:USP15 description:ubiquitin specific peptidase 15 [Source:HGNC Symbol;Acc:HGNC:12613]	15	15	20	14	981	112.5	5.22	38.96	115.9	120.2	118.8	63.4	63.4	65.7	3.33779e-06	1.84364
ENSBGRP00000005608.1	RNF196	pep primary_assembly:LU_Bosgru_v3.0:5:48118765:48142246:-1 gene:ENSBGRG00000003401.1 transcript:ENSBGRT00000006428.1 gene_biotype:protein_coding transcript_biotype:protein_coding gene_symbol:PTGES3 description:prostaglandin E synthase 3 [Source:HGNC Symbol;Acc:HGNC:16049]	42	7	19	7	160	18.7	4.54	52.58	114.5	118.3	116.8	81.5	70.2	69.7	0.000438294	1.57904
ENSBGRP00000038953.1		pep primary_assembly:LU_Bosgru_v3.0:19:60764818:60893277:1 gene:ENSBGRG00000024451.1 transcript:ENSBGRT00000045167.1 gene_biotype:protein_coding transcript_biotype:protein_coding gene_symbol:TEX14 description:testis expressed 14, intercellular bridge forming factor [Source:HGNC Symbol;Acc:HGNC:11737]	12	13	15	13	1496	165.4	5.45	33.75	125	128.3	134.3	62.2	51.6	48.6	0.000109568	2.3867
ENSBGRP00000026578.1	COX7AL	pep primary_assembly:LU_Bosgru_v3.0:9:40371361:40408473:-1 gene:ENSBGRG00000016051.1 transcript:ENSBGRT00000030677.1 gene_biotype:protein_coding transcript_biotype:protein_coding gene_symbol:HNRNPLL description:heterogeneous nuclear ribonucleoprotein L like [Source:HGNC Symbol;Acc:HGNC:25127]	32	13	15	12	541	60	7.72	31.65	114.3	110.5	117.3	91.6	65.8	66	0.0108111	1.53133
ENSBGRP00000017550.1	Kiaa1468	pep primary_assembly:LU_Bosgru_v3.0:9:16179172:16180381:1 gene:ENSBGRG00000011047.1 transcript:ENSBGRT00000020317.1 gene_biotype:protein_coding transcript_biotype:protein_coding	37	3	25	2	120	13	6.29	65.92	107.1	129.6	120.5	74.2	67.9	62.8	0.00226877	1.74329
ENSBGRP00000041674.1		pep primary_assembly:LU_Bosgru_v3.0:22:44224476:44281693:1 gene:ENSBGRG00000026129.1 transcript:ENSBGRT00000048334.1 gene_biotype:protein_coding transcript_biotype:protein_coding gene_symbol:ARL8B description:ADP ribosylation factor like GTPase 8B [Source:HGNC Symbol;Acc:HGNC:25564]	34	7	12	3	246	27.9	9.85	35.08	117.6	120.1	121.9	65.1	83	73.4	0.000981273	1.62348
ENSBGRP00000025775.1	Grp1	pep primary_assembly:LU_Bosgru_v3.0:9:2408113:2494438:-1 gene:ENSBGRG00000016080.1 transcript:ENSBGRT00000029759.1 gene_biotype:protein_coding transcript_biotype:protein_coding gene_symbol:STRBP description:spermatid perinuclear RNA binding protein [Source:HGNC Symbol;Acc:HGNC:16462]	16	12	19	9	738	80.1	8.27	38.62	117.5	120.3	124.5	67.4	68.7	73.7	5.39349e-05	1.72688
ENSBGRP00000023887.1	RCJMB04_10g6	pep primary_assembly:LU_Bosgru_v3.0:6:29814189:29973210:-1 gene:ENSBGRG00000014983.1 transcript:ENSBGRT00000027540.1 gene_biotype:protein_coding transcript_biotype:protein_coding gene_symbol:ART3 description:ADP-ribosyltransferase 3 [Source:HGNC Symbol;Acc:HGNC:725]	19	8	20	8	433	48.6	6.96	43.83	136	133.9	131.9	52.5	48.5	39.8	2.46805e-05	2.85369
ENSBGRP00000020231.1	SEMA3C	pep primary_assembly:LU_Bosgru_v3.0:9:97140367:97201801:-1 gene:ENSBGRG00000012781.1 transcript:ENSBGRT00000023403.1 gene_biotype:protein_coding transcript_biotype:protein_coding gene_symbol:MAPRE3 description:microtubule associated protein RP/EB family member 3 [Source:HGNC Symbol;Acc:HGNC:6892]	34	12	21	9	281	32	5.54	47.79	108.4	112.9	112.4	82	61.9	67.8	0.00268315	1.57629
ENSBGRP00000042136.1		pep primary_assembly:LU_Bosgru_v3.0:16:69738152:69748751:1 gene:ENSBGRG00000026401.1 transcript:ENSBGRT00000048861.1 gene_biotype:protein_coding transcript_biotype:protein_coding gene_symbol:MLEC description:malectin [Source:HGNC Symbol;Acc:HGNC:28973]	38	10	17	10	283	31.5	5.54	45.31	118.7	116.5	115	73.9	65.6	58.1	0.000409354	1.77227
ENSBGRP00000032427.1		pep primary_assembly:LU_Bosgru_v3.0:19:28118533:28179732:1 gene:ENSBGRG00000020283.1 transcript:ENSBGRT00000037508.1 gene_biotype:protein_coding transcript_biotype:protein_coding gene_symbol:CDK5RAP3 description:CDK5 regulatory subunit associated protein 3 [Source:HGNC Symbol;Acc:HGNC:18673]	20	9	17	9	611	69.4	5.03	43.81	116.5	123.4	124.9	76.7	57.7	56.5	0.00118321	1.91095
ENSBGRP00000009457.1	KIAA0089	pep primary_assembly:LU_Bosgru_v3.0:16:48825381:48852734:1 gene:ENSBGRG00000005782.1 transcript:ENSBGRT00000010887.1 gene_biotype:protein_coding transcript_biotype:protein_coding gene_symbol:ANKLE2 description:ankyrin repeat and LEM domain containing 2 [Source:HGNC Symbol;Acc:HGNC:29101]	14	11	14	11	963	105.8	7.2	32.43	110.1	118.1	117.9	80	73.7	76.4	0.000270477	1.50413
ENSBGRP00000008601.1	PANDA_013441	pep primary_assembly:LU_Bosgru_v3.0:4:27843115:28037725:1 gene:ENSBGRG00000005357.1 transcript:ENSBGRT00000009905.1 gene_biotype:protein_coding transcript_biotype:protein_coding gene_symbol:COPG2 description:coatomer protein complex subunit gamma 2 [Source:HGNC Symbol;Acc:HGNC:2237]	16	12	15	11	871	97.5	5.92	41.48	114.8	128.6	127.1	76.6	60.8	60	0.00115044	1.8769
ENSBGRP00000009974.1	SRP54	pep primary_assembly:LU_Bosgru_v3.0:9:28083276:28163125:-1 gene:ENSBGRG00000006169.1 transcript:ENSBGRT00000011457.1 gene_biotype:protein_coding transcript_biotype:protein_coding gene_symbol:HK2 description:hexokinase 2 [Source:HGNC Symbol;Acc:HGNC:4923]	17	14	18	11	917	102.3	6.01	34.95	112.7	108.3	113.1	66.9	64.2	63.1	1.6614e-05	1.72039
ENSBGRP00000017370.1	C15orf21	pep primary_assembly:LU_Bosgru_v3.0:6:26368808:26370469:1 gene:ENSBGRG00000011003.1 transcript:ENSBGRT00000020090.1 gene_biotype:protein_coding transcript_biotype:protein_coding gene_symbol:GK2 description:glycerol kinase 2 [Source:HGNC Symbol;Acc:HGNC:4291]	27	13	16	10	554	60.8	5.76	37.14	133.7	145.8	146.5	54.5	42.2	39	0.000104269	3.13928
ENSBGRP00000014141.1	CKAP2	pep primary_assembly:LU_Bosgru_v3.0:11:76921317:76933288:-1 gene:ENSBGRG00000008858.1 transcript:ENSBGRT00000016289.1 gene_biotype:protein_coding transcript_biotype:protein_coding description:acylphosphatase 1 [Source:HGNC Symbol;Acc:HGNC:179]	50	7	22	7	132	14.4	8.15	60.88	135.7	129.8	121.6	45	50.8	45.9	5.23561e-05	2.73183
ENSBGRP00000003524.1	KCNJ8	pep primary_assembly:LU_Bosgru_v3.0:4:101711867:101713012:1 gene:ENSBGRG00000002154.1 transcript:ENSBGRT00000004021.1 gene_biotype:protein_coding transcript_biotype:protein_coding gene_symbol:PRPS1L1 description:phosphoribosyl pyrophosphate synthetase 1 like 1 [Source:HGNC Symbol;Acc:HGNC:9463]	23	6	16	1	329	35.6	7.43	52.77	124.9	142.2	127.9	41.1	56.2	50.8	0.000287627	2.66712
ENSBGRP00000040193.1		pep primary_assembly:LU_Bosgru_v3.0:17:35858246:35868229:-1 gene:ENSBGRG00000025209.1 transcript:ENSBGRT00000046601.1 gene_biotype:protein_coding transcript_biotype:protein_coding gene_symbol:MPI description:mannose phosphate isomerase [Source:HGNC Symbol;Acc:HGNC:7216]	24	9	13	9	510	56.6	8.15	38.91	118.7	126.6	127.7	63	67.4	62	5.21054e-05	1.93867
ENSBGRP00000016766.1	UBLCP1	pep primary_assembly:LU_Bosgru_v3.0:13:66387531:66431431:1 gene:ENSBGRG00000009912.1 transcript:ENSBGRT00000019371.1 gene_biotype:protein_coding transcript_biotype:protein_coding gene_symbol:PPP2R1B description:protein phosphatase 2 scaffold subunit Abeta [Source:HGNC Symbol;Acc:HGNC:9303]	20	12	15	6	666	73.5	5.01	37.95	125.7	119.4	123.2	71.5	61.8	64.6	7.65467e-05	1.86104
ENSBGRP00000020576.1	RDBP	pep primary_assembly:LU_Bosgru_v3.0:19:32192106:32219816:-1 gene:ENSBGRG00000012719.1 transcript:ENSBGRT00000023795.1 gene_biotype:protein_coding transcript_biotype:protein_coding gene_symbol:COPS3 description:COP9 signalosome subunit 3 [Source:HGNC Symbol;Acc:HGNC:2239]	23	7	11	7	423	47.8	6.65	36.91	112.5	115.7	118.1	86	73.1	66.1	0.00262187	1.53774
ENSBGRP00000001894.1		pep primary_assembly:LU_Bosgru_v3.0:4:53407196:53537144:1 gene:ENSBGRG00000001147.1 transcript:ENSBGRT00000002156.1 gene_biotype:protein_coding transcript_biotype:protein_coding gene_symbol:MPP6 description:membrane palmitoylated protein 6 [Source:HGNC Symbol;Acc:HGNC:18167]	28	14	19	14	521	58.4	6.32	39.92	117.3	128.9	126.1	83.5	64.2	61.5	0.00218396	1.77964
ENSBGRP00000024622.1	MAPK1IP1L	pep primary_assembly:LU_Bosgru_v3.0:23:17710025:17828228:1 gene:ENSBGRG00000013423.1 transcript:ENSBGRT00000028398.1 gene_biotype:protein_coding transcript_biotype:protein_coding gene_symbol:MARCHF6 description:membrane associated ring-CH-type finger 6 [Source:HGNC Symbol;Acc:HGNC:30550]	10	9	14	9	1055	118.8	6.24	37.91	132.3	130.4	132.6	39.8	40.3	28.9	1.46564e-05	3.62661
ENSBGRP00000039071.1		pep primary_assembly:LU_Bosgru_v3.0:4:34747895:34755418:-1 gene:ENSBGRG00000024538.1 transcript:ENSBGRT00000045312.1 gene_biotype:protein_coding transcript_biotype:protein_coding	21	10	17	10	554	62.3	8.47	40.38	147.6	136.2	140.9	47	46.9	39.3	2.02332e-05	3.18844
ENSBGRP00000030677.1		pep primary_assembly:LU_Bosgru_v3.0:7:52274442:52292028:-1 gene:ENSBGRG00000019115.1 transcript:ENSBGRT00000035486.1 gene_biotype:protein_coding transcript_biotype:protein_coding	13	7	12	4	481	52.2	11.22	34.05	116.6	121.4	125.4	68.2	62.4	64.6	5.18141e-05	1.86168
ENSBGRP00000033294.1		pep primary_assembly:LU_Bosgru_v3.0:17:62267293:62285893:1 gene:ENSBGRG00000020761.1 transcript:ENSBGRT00000038487.1 gene_biotype:protein_coding transcript_biotype:protein_coding	23	9	14	9	425	48.2	4.86	30.22	113.9	134.3	134.6	60	61.6	63.6	0.000683675	2.06695
ENSBGRP00000033332.1		pep primary_assembly:LU_Bosgru_v3.0:20:58820905:58825710:1 gene:ENSBGRG00000020877.1 transcript:ENSBGRT00000038530.1 gene_biotype:protein_coding transcript_biotype:protein_coding gene_symbol:IL4I1 description:interleukin 4 induced 1 [Source:HGNC Symbol;Acc:HGNC:19094]	21	11	16	11	576	63.9	9.54	43.03	124.3	131.2	128.2	53.3	69.3	64.7	0.000221985	2.04859
ENSBGRP00000030889.1		pep primary_assembly:LU_Bosgru_v3.0:11:53393391:53410897:1 gene:ENSBGRG00000019341.1 transcript:ENSBGRT00000035732.1 gene_biotype:protein_coding transcript_biotype:protein_coding gene_symbol:GATM description:glycine amidinotransferase [Source:HGNC Symbol;Acc:HGNC:4175]	28	11	12	11	423	48.3	7.88	35.93	121.2	93	110.7	71.1	66.2	51.2	0.0110903	1.72361
ENSBGRP00000038861.1		pep primary_assembly:LU_Bosgru_v3.0:22:61184543:61295787:-1 gene:ENSBGRG00000024402.1 transcript:ENSBGRT00000045058.1 gene_biotype:protein_coding transcript_biotype:protein_coding gene_symbol:STT3B description:STT3 oligosaccharyltransferase complex catalytic subunit B [Source:HGNC Symbol;Acc:HGNC:30611]	14	13	22	11	822	93.2	8.91	52.13	123.1	119.3	120.7	83.5	59.5	56.7	0.00315081	1.81823
ENSBGRP00000006743.1	BCNT	pep primary_assembly:LU_Bosgru_v3.0:3:61840668:61886137:-1 gene:ENSBGRG00000004071.1 transcript:ENSBGRT00000007736.1 gene_biotype:protein_coding transcript_biotype:protein_coding gene_symbol:SH3GLB1 description:SH3 domain containing GRB2 like, endophilin B1 [Source:HGNC Symbol;Acc:HGNC:10833]	26	9	13	9	394	44.2	6.57	33.76	122.5	129.6	125.4	60.8	79.9	64.7	0.000749308	1.83788
ENSBGRP00000022321.1	ESX1L	pep primary_assembly:LU_Bosgru_v3.0:26:45324937:45328857:-1 gene:ENSBGRG00000013940.1 transcript:ENSBGRT00000025762.1 gene_biotype:protein_coding transcript_biotype:protein_coding	91	10	22	10	118	13.2	5.01	49.36	109.7	115.1	111.9	93.9	60.4	56.6	0.0247198	1.59649
ENSBGRP00000037474.1		pep primary_assembly:LU_Bosgru_v3.0:8:2018738:2050456:1 gene:ENSBGRG00000022876.1 transcript:ENSBGRT00000043396.1 gene_biotype:protein_coding transcript_biotype:protein_coding	21	10	17	9	525	60.2	6.98	36.84	136.6	116.8	129.7	56	53	47.8	0.000274961	2.44324
ENSBGRP00000036793.1		pep primary_assembly:LU_Bosgru_v3.0:25:16159780:16181675:1 gene:ENSBGRG00000023070.1 transcript:ENSBGRT00000042577.1 gene_biotype:protein_coding transcript_biotype:protein_coding gene_symbol:CEP55 description:centrosomal protein 55 [Source:HGNC Symbol;Acc:HGNC:1161]	26	12	16	12	463	54.3	7.28	35.91	121.5	130.1	131.1	59.8	69.4	64.5	0.000106574	1.97574
ENSBGRP00000026544.1	KIAA0350	pep primary_assembly:LU_Bosgru_v3.0:2:28014849:28049142:-1 gene:ENSBGRG00000016568.1 transcript:ENSBGRT00000030635.1 gene_biotype:protein_coding transcript_biotype:protein_coding gene_symbol:ACSL3 description:acyl-CoA synthetase long chain family member 3 [Source:HGNC Symbol;Acc:HGNC:3570]	22	11	13	10	720	80.2	8.48	27.08	111.7	127.9	125.8	76.7	68.4	64.3	0.0011463	1.74499
ENSBGRP00000036975.1		pep primary_assembly:LU_Bosgru_v3.0:19:8863356:8889043:-1 gene:ENSBGRG00000023172.1 transcript:ENSBGRT00000042796.1 gene_biotype:protein_coding transcript_biotype:protein_coding gene_symbol:ACOX1 description:acyl-CoA oxidase 1 [Source:HGNC Symbol;Acc:HGNC:119]	18	9	11	9	660	74.3	7.75	29.43	111.6	106.9	107.9	82.7	66.1	66.3	0.0028439	1.51743
ENSBGRP00000040746.1		pep primary_assembly:LU_Bosgru_v3.0:28:28756595:28782165:1 gene:ENSBGRG00000025546.1 transcript:ENSBGRT00000047238.1 gene_biotype:protein_coding transcript_biotype:protein_coding gene_symbol:SARAF description:store-operated calcium entry associated regulatory factor [Source:HGNC Symbol;Acc:HGNC:28789]	30	8	12	8	335	36.3	7.84	35.61	117	111.6	120.3	83.1	53.6	49.2	0.00767224	1.87682
ENSBGRP00000016019.1		pep primary_assembly:LU_Bosgru_v3.0:15:45137862:45138173:1 gene:ENSBGRG00000010107.1 transcript:ENSBGRT00000018516.1 gene_biotype:protein_coding transcript_biotype:protein_coding	73	7	13	7	103	12	5.91	39.08	120.2	117	117.7	73.2	65.8	63.7	7.55808e-05	1.75086
ENSBGRP00000015168.1	RNS4	pep primary_assembly:LU_Bosgru_v3.0:5:416403:506582:1 gene:ENSBGRG00000009442.1 transcript:ENSBGRT00000017472.1 gene_biotype:protein_coding transcript_biotype:protein_coding	13	6	18	6	496	54.4	5.45	52.46	140.9	146.6	143.5	44	41.5	40.2	8.7403e-07	3.4288
ENSBGRP00000023833.1		pep primary_assembly:LU_Bosgru_v3.0:26:43776393:43778540:-1 gene:ENSBGRG00000014893.1 transcript:ENSBGRT00000027474.1 gene_biotype:protein_coding transcript_biotype:protein_coding gene_symbol:HMOX2 description:heme oxygenase 2 [Source:HGNC Symbol;Acc:HGNC:5014]	28	6	11	6	292	31.8	8.75	35.75	116.9	124.6	130.5	57.9	65.4	64.3	0.000178211	1.98294
ENSBGRP00000002149.1	EPS8R3	pep primary_assembly:LU_Bosgru_v3.0:3:38278717:38356151:-1 gene:ENSBGRG00000001333.1 transcript:ENSBGRT00000002450.1 gene_biotype:protein_coding transcript_biotype:protein_coding gene_symbol:SORT1 description:sortilin 1 [Source:HGNC Symbol;Acc:HGNC:11186]	14	9	15	9	832	91.8	6.09	40.27	120.1	116.5	119.7	72.7	55.5	52.9	0.000760463	1.96742
ENSBGRP00000000301.1	RMIL	pep primary_assembly:LU_Bosgru_v3.0:2:4828371:4895857:-1 gene:ENSBGRG00000000228.1 transcript:ENSBGRT00000000365.1 gene_biotype:protein_coding transcript_biotype:protein_coding gene_symbol:KIF17 description:kinesin family member 17 [Source:HGNC Symbol;Acc:HGNC:19167]	11	10	14	8	1114	123.3	5.36	30.58	116	140.7	132	52.5	55.1	47.4	0.000505179	2.50774
ENSBGRP00000001090.1	CCDC150	pep primary_assembly:LU_Bosgru_v3.0:1:61922447:61964501:-1 gene:ENSBGRG00000000674.1 transcript:ENSBGRT00000001264.1 gene_biotype:protein_coding transcript_biotype:protein_coding gene_symbol:ATG3 description:autophagy related 3 [Source:HGNC Symbol;Acc:HGNC:20962]	23	8	13	8	314	35.7	4.74	29.41	116.1	122.2	122.2	74.1	73.7	69.3	4.76351e-05	1.66053
ENSBGRP00000042933.1		pep primary_assembly:LU_Bosgru_v3.0:9:21824580:21888647:-1 gene:ENSBGRG00000026825.1 transcript:ENSBGRT00000049758.1 gene_biotype:protein_coding transcript_biotype:protein_coding gene_symbol:TSGA10 description:testis specific 10 [Source:HGNC Symbol;Acc:HGNC:14927]	18	12	12	12	697	81.2	5.85	25.59	121.3	129.4	127.5	62.8	64.1	64.2	1.5009e-05	1.97907
ENSBGRP00000010563.1	NDOR1	pep primary_assembly:LU_Bosgru_v3.0:9:47899046:47899372:1 gene:ENSBGRG00000006597.1 transcript:ENSBGRT00000012148.1 gene_biotype:protein_coding transcript_biotype:protein_coding	39	4	11	3	108	11.9	8.72	37.99	123.2	136.7	127.6	64.3	65.1	52.7	0.000264943	2.12795
ENSBGRP00000006196.1	Ttgn1	pep primary_assembly:LU_Bosgru_v3.0:12:60188196:60244995:-1 gene:ENSBGRG00000003745.1 transcript:ENSBGRT00000007103.1 gene_biotype:protein_coding transcript_biotype:protein_coding gene_symbol:NDRG3 description:NDRG family member 3 [Source:HGNC Symbol;Acc:HGNC:14462]	24	6	10	6	388	42.7	5.33	32.19	122.2	122.9	124.3	80.1	58.1	52.5	0.00213125	1.93707
ENSBGRP00000016334.1	WEE1B	pep primary_assembly:LU_Bosgru_v3.0:2:123096797:123139590:1 gene:ENSBGRG00000010265.1 transcript:ENSBGRT00000018891.1 gene_biotype:protein_coding transcript_biotype:protein_coding gene_symbol:HAT1 description:histone acetyltransferase 1 [Source:HGNC Symbol;Acc:HGNC:4821]	24	8	13	8	448	52.5	6.4	42.21	125.5	123.7	128.3	63.6	63.3	62.9	1.31033e-06	1.98894
ENSBGRP00000003218.1	OVCH1	pep primary_assembly:LU_Bosgru_v3.0:8:22760552:22765220:-1 gene:ENSBGRG00000001910.1 transcript:ENSBGRT00000003660.1 gene_biotype:protein_coding transcript_biotype:protein_coding gene_symbol:IZUMO4 description:IZUMO family member 4 [Source:HGNC Symbol;Acc:HGNC:26950]	31	7	10	7	213	24.4	6.71	31.37	141	137.3	133.8	47.7	49.7	43.2	5.70947e-06	2.93101
ENSBGRP00000010997.1	H2BC12	pep primary_assembly:LU_Bosgru_v3.0:19:15194202:15202785:1 gene:ENSBGRG00000006828.1 transcript:ENSBGRT00000012634.1 gene_biotype:protein_coding transcript_biotype:protein_coding gene_symbol:FN3KRP description:fructosamine 3 kinase related protein [Source:HGNC Symbol;Acc:HGNC:25700]	36	9	17	9	309	34.4	6.96	36.21	113.7	113.4	117.3	85.5	66.3	56.5	0.00621243	1.65338
ENSBGRP00000039202.1		pep primary_assembly:LU_Bosgru_v3.0:21:26374226:26397251:-1 gene:ENSBGRG00000024651.1 transcript:ENSBGRT00000045486.1 gene_biotype:protein_coding transcript_biotype:protein_coding gene_symbol:PSMA8 description:proteasome 20S subunit alpha 8 [Source:HGNC Symbol;Acc:HGNC:22985]	43	9	15	7	250	27.9	9	44.82	119.8	121.9	120	75.5	70.9	73.1	5.77896e-06	1.64784
ENSBGRP00000018665.1	UNQ294/PRO333	pep primary_assembly:LU_Bosgru_v3.0:24:18358284:18405384:1 gene:ENSBGRG00000011470.1 transcript:ENSBGRT00000021629.1 gene_biotype:protein_coding transcript_biotype:protein_coding gene_symbol:XPO5 description:exportin 5 [Source:HGNC Symbol;Acc:HGNC:17675]	13	13	19	13	1203	136.5	5.95	39.14	120.2	123	120.5	69.9	77.7	70.6	5.20316e-05	1.66682
ENSBGRP00000040345.1		pep primary_assembly:LU_Bosgru_v3.0:X:85840693:85844281:-1 gene:ENSBGRG00000025302.1 transcript:ENSBGRT00000046775.1 gene_biotype:protein_coding transcript_biotype:protein_coding	28	10	12	10	516	54.2	9.04	30.1	115.7	131.3	122	61.6	55.5	52.5	0.000226302	2.17571
ENSBGRP00000019199.1	KIAA1725	pep primary_assembly:LU_Bosgru_v3.0:13:55465471:55531862:-1 gene:ENSBGRG00000012161.1 transcript:ENSBGRT00000022248.1 gene_biotype:protein_coding transcript_biotype:protein_coding gene_symbol:TBCEL description:tubulin folding cofactor E like [Source:HGNC Symbol;Acc:HGNC:28115]	23	7	12	7	424	48.1	5.38	27.97	125.2	130.9	130	58.1	54.7	53.5	5.23083e-06	2.32171
ENSBGRP00000035223.1		pep primary_assembly:LU_Bosgru_v3.0:21:44323576:44357556:-1 gene:ENSBGRG00000022037.1 transcript:ENSBGRT00000040732.1 gene_biotype:protein_coding transcript_biotype:protein_coding gene_symbol:HDHD2 description:haloacid dehalogenase like hydrolase domain containing 2 [Source:HGNC Symbol;Acc:HGNC:25364]	36	8	15	8	259	28.6	6.65	42.22	117.2	107.9	115.9	91.2	65.6	63.2	0.0128312	1.55
ENSBGRP00000041644.1		pep primary_assembly:LU_Bosgru_v3.0:26:46361690:46373448:1 gene:ENSBGRG00000026102.1 transcript:ENSBGRT00000048301.1 gene_biotype:protein_coding transcript_biotype:protein_coding gene_symbol:HAGH description:hydroxyacylglutathione hydrolase [Source:HGNC Symbol;Acc:HGNC:4805]	26	8	18	8	308	34.1	8.05	40.02	124.2	136.3	126.5	63.7	62.2	53.1	0.000153504	2.16201
ENSBGRP00000005988.1	HINT	pep primary_assembly:LU_Bosgru_v3.0:5:81356780:81370572:-1 gene:ENSBGRG00000003673.1 transcript:ENSBGRT00000006862.1 gene_biotype:protein_coding transcript_biotype:protein_coding description:calcium binding and coiled-coil domain 1 [Source:HGNC Symbol;Acc:HGNC:29306]	19	11	13	11	692	77	4.79	32.52	117.7	117.3	119.4	76.2	68.5	73.2	4.06471e-05	1.62643
ENSBGRP00000038422.1		pep primary_assembly:LU_Bosgru_v3.0:22:60610829:60678745:-1 gene:ENSBGRG00000024032.1 transcript:ENSBGRT00000044538.1 gene_biotype:protein_coding transcript_biotype:protein_coding description:glycerol-3-phosphate dehydrogenase 1 like [Source:HGNC Symbol;Acc:HGNC:28956]	29	10	14	9	351	38.2	6.54	34.15	117.7	112.9	118.7	65	51.3	46.4	0.000442095	2.1469
ENSBGRP00000027807.1		pep primary_assembly:LU_Bosgru_v3.0:21:59939199:60060673:1 gene:ENSBGRG00000017550.1 transcript:ENSBGRT00000032147.1 gene_biotype:protein_coding transcript_biotype:protein_coding gene_symbol:RELCH description:RAB11 binding and LisH domain, coiled-coil and HEAT repeat containing [Source:HGNC Symbol;Acc:HGNC:29289]	10	10	11	10	1220	134.9	5.39	25.81	112.3	120.1	121.1	74.3	66.7	60.9	0.000450777	1.75087
ENSBGRP00000019646.1	Wire	pep primary_assembly:LU_Bosgru_v3.0:15:60367121:60425427:1 gene:ENSBGRG00000012104.1 transcript:ENSBGRT00000022756.1 gene_biotype:protein_coding transcript_biotype:protein_coding gene_symbol:COG6 description:component of oligomeric golgi complex 6 [Source:HGNC Symbol;Acc:HGNC:18621]	18	9	10	9	657	73.2	5.99	30.2	117.8	119.9	118.2	75.3	70.7	69.8	1.3728e-05	1.64921
ENSBGRP00000011185.1		pep primary_assembly:LU_Bosgru_v3.0:3:44575040:44728015:1 gene:ENSBGRG00000006966.1 transcript:ENSBGRT00000012857.1 gene_biotype:protein_coding transcript_biotype:protein_coding gene_symbol:SYCP1 description:synaptonemal complex protein 1 [Source:HGNC Symbol;Acc:HGNC:11487]	16	16	16	16	979	114.3	6.6	31.93	120.6	134.1	127.6	62.9	56.4	50	0.000191984	2.25812
ENSBGRP00000036204.1		pep primary_assembly:LU_Bosgru_v3.0:12:47989134:47996380:-1 gene:ENSBGRG00000022694.1 transcript:ENSBGRT00000041898.1 gene_biotype:protein_coding transcript_biotype:protein_coding gene_symbol:ADRM1 description:adhesion regulating molecule 1 [Source:HGNC Symbol;Acc:HGNC:15759]	17	7	11	7	409	42.2	4.91	33.86	121.5	110.4	111.1	77.5	69.9	75.4	0.000702265	1.5395
ENSBGRP00000040380.1		pep primary_assembly:LU_Bosgru_v3.0:11:12002171:12031683:-1 gene:ENSBGRG00000025307.1 transcript:ENSBGRT00000046813.1 gene_biotype:protein_coding transcript_biotype:protein_coding gene_symbol:HACD3 description:3-hydroxyacyl-CoA dehydratase 3 [Source:HGNC Symbol;Acc:HGNC:24175]	21	7	15	7	399	46.6	8.66	37.95	125.7	121.5	120.1	75.7	50.4	46.7	0.00219652	2.12558
ENSBGRP00000036680.1		pep primary_assembly:LU_Bosgru_v3.0:1:78290544:78311452:1 gene:ENSBGRG00000022948.1 transcript:ENSBGRT00000042439.1 gene_biotype:protein_coding transcript_biotype:protein_coding	24	7	12	7	207	23	4.73	31.42	135.1	137.9	129.6	51.5	49.5	45.6	8.97915e-06	2.74625
ENSBGRP00000041645.1		pep primary_assembly:LU_Bosgru_v3.0:16:68925747:68928258:-1 gene:ENSBGRG00000026113.1 transcript:ENSBGRT00000048302.1 gene_biotype:protein_coding transcript_biotype:protein_coding	18	12	15	8	722	79.7	5.43	31	122.2	132.2	128.3	57.4	59.6	59.8	2.19085e-05	2.16459
ENSBGRP00000019892.1		pep primary_assembly:LU_Bosgru_v3.0:28:13272820:13342296:-1 gene:ENSBGRG00000012555.1 transcript:ENSBGRT00000023028.1 gene_biotype:protein_coding transcript_biotype:protein_coding gene_symbol:NGLY1 description:N-glycanase 1 [Source:HGNC Symbol;Acc:HGNC:17646]	20	13	15	13	657	74.5	6.6	23.47	117.1	125.9	122.4	66.8	70.2	64	6.19845e-05	1.81791
ENSBGRP00000008178.1	NARG2	pep primary_assembly:LU_Bosgru_v3.0:4:77237175:77277213:-1 gene:ENSBGRG00000005050.1 transcript:ENSBGRT00000009416.1 gene_biotype:protein_coding transcript_biotype:protein_coding gene_symbol:NME8 description:NME/NM23 family member 8 [Source:HGNC Symbol;Acc:HGNC:16473]	17	9	16	9	586	67	4.92	29.72	118	136.7	131.4	60.7	59.6	54.5	0.000278955	2.20881
ENSBGRP00000034056.1		pep primary_assembly:LU_Bosgru_v3.0:X:1045219:1051553:1 gene:ENSBGRG00000021339.1 transcript:ENSBGRT00000039368.1 gene_biotype:protein_coding transcript_biotype:protein_coding	52	8	13	8	182	19.9	9.86	28.94	115	125.1	121	45.6	57	53	0.000103402	2.32069
ENSBGRP00000035222.1		pep primary_assembly:LU_Bosgru_v3.0:22:11788345:11790286:-1 gene:ENSBGRG00000021950.1 transcript:ENSBGRT00000040733.1 gene_biotype:protein_coding transcript_biotype:protein_coding gene_symbol:GMPPB description:GDP-mannose pyrophosphorylase B [Source:HGNC Symbol;Acc:HGNC:22932]	20	6	11	6	385	42.2	6.15	27.29	119.9	117.4	127.9	57.8	77.8	68.4	0.00122988	1.7902
ENSBGRP00000032684.1		pep primary_assembly:LU_Bosgru_v3.0:25:14640490:14735523:1 gene:ENSBGRG00000020034.1 transcript:ENSBGRT00000037792.1 gene_biotype:protein_coding transcript_biotype:protein_coding gene_symbol:BTAF1 description:B-TFIID TATA-box binding protein associated factor 1 [Source:HGNC Symbol;Acc:HGNC:17307]	9	13	13	13	1831	204.9	6.54	21.96	111.1	117.5	122.9	78.1	81	75	0.000514535	1.5015
ENSBGRP00000029634.1		pep primary_assembly:LU_Bosgru_v3.0:17:32581973:32591881:1 gene:ENSBGRG00000018730.1 transcript:ENSBGRT00000034317.1 gene_biotype:protein_coding transcript_biotype:protein_coding gene_symbol:CRABP1 description:cellular retinoic acid binding protein 1 [Source:HGNC Symbol;Acc:HGNC:2338]	64	9	13	9	137	15.6	5.38	30.8	119.2	133.3	125.3	75.7	45	36.3	0.00431777	2.40637
ENSBGRP00000007096.1	UNQ5829/PRO19648	pep primary_assembly:LU_Bosgru_v3.0:8:54623731:54825334:-1 gene:ENSBGRG00000004434.1 transcript:ENSBGRT00000008142.1 gene_biotype:protein_coding transcript_biotype:protein_coding gene_symbol:SIL1 description:SIL1 nucleotide exchange factor [Source:HGNC Symbol;Acc:HGNC:24624]	20	9	13	9	462	52.6	5.64	33.23	120.4	121.1	118.6	88.6	56.8	59.2	0.00719756	1.76002
ENSBGRP00000008675.1	MRTFA	pep primary_assembly:LU_Bosgru_v3.0:3:80907429:80935565:-1 gene:ENSBGRG00000005403.1 transcript:ENSBGRT00000009987.1 gene_biotype:protein_coding transcript_biotype:protein_coding gene_symbol:CTH description:cystathionine gamma-lyase [Source:HGNC Symbol;Acc:HGNC:2501]	31	10	10	10	405	44.4	6.47	24.07	108.4	123.6	118.4	77.7	71.3	66.2	0.00126318	1.62825
ENSBGRP00000040952.1		pep primary_assembly:LU_Bosgru_v3.0:27:15229278:15242062:1 gene:ENSBGRG00000025652.1 transcript:ENSBGRT00000047495.1 gene_biotype:protein_coding transcript_biotype:protein_coding gene_symbol:CDK1 description:cyclin dependent kinase 1 [Source:HGNC Symbol;Acc:HGNC:1722]	35	9	11	7	297	34	8.41	24.24	118.1	121.3	117.6	62.7	66	77.4	0.000397748	1.73217
ENSBGRP00000031112.1		pep primary_assembly:LU_Bosgru_v3.0:9:4218804:4263943:-1 gene:ENSBGRG00000019407.1 transcript:ENSBGRT00000035983.1 gene_biotype:protein_coding transcript_biotype:protein_coding gene_symbol:GOLGA1 description:golgin A1 [Source:HGNC Symbol;Acc:HGNC:4424]	15	10	11	10	766	87.6	5.54	23.72	121.1	127.6	125.1	73.1	65.7	62.4	9.84436e-05	1.85785
ENSBGRP00000004211.1		pep primary_assembly:LU_Bosgru_v3.0:5:80782621:80811240:-1 gene:ENSBGRG00000002515.1 transcript:ENSBGRT00000004828.1 gene_biotype:protein_coding transcript_biotype:protein_coding gene_symbol:CSAD description:cysteine sulfinic acid decarboxylase [Source:HGNC Symbol;Acc:HGNC:18966]	22	11	15	11	492	55	7.12	36.08	105.3	134.6	125.3	68.4	74.7	75	0.00531256	1.67446
ENSBGRP00000036713.1		pep primary_assembly:LU_Bosgru_v3.0:X:34276124:34317953:-1 gene:ENSBGRG00000023021.1 transcript:ENSBGRT00000042477.1 gene_biotype:protein_coding transcript_biotype:protein_coding gene_symbol:NSDHL description:NAD(P) dependent steroid dehydrogenase-like [Source:HGNC Symbol;Acc:HGNC:13398]	22	9	12	9	523	57.9	9.7	32.2	107.5	113.3	112.5	89.6	49.7	45.5	0.0250428	1.80357
ENSBGRP00000016333.1	RNF145	pep primary_assembly:LU_Bosgru_v3.0:16:59687957:59784543:1 gene:ENSBGRG00000010286.1 transcript:ENSBGRT00000018894.1 gene_biotype:protein_coding transcript_biotype:protein_coding gene_symbol:IFT81 description:intraflagellar transport 81 [Source:HGNC Symbol;Acc:HGNC:14313]	18	11	12	11	676	79.4	8.69	33.39	118	118.1	118.7	71.3	68	60.4	8.95753e-05	1.77666
ENSBGRP00000004907.1	METTL18	pep primary_assembly:LU_Bosgru_v3.0:5:80923294:80934118:1 gene:ENSBGRG00000002968.1 transcript:ENSBGRT00000005615.1 gene_biotype:protein_coding transcript_biotype:protein_coding gene_symbol:MYG1 description:chromosome 12 open reading frame 10 [Source:HGNC Symbol;Acc:HGNC:17590]	30	8	11	8	381	42.9	6.64	23.86	123.9	124.6	128	71.2	65.3	60.3	6.06187e-05	1.91311
ENSBGRP00000020992.1	SERPINB14	pep primary_assembly:LU_Bosgru_v3.0:9:114195853:114207937:-1 gene:ENSBGRG00000013251.1 transcript:ENSBGRT00000024238.1 gene_biotype:protein_coding transcript_biotype:protein_coding gene_symbol:IAH1 description:isoamyl acetate hydrolyzing esterase 1 (putative) [Source:HGNC Symbol;Acc:HGNC:27696]	35	6	12	6	249	27.6	5.91	36.73	106.5	125.1	115.2	92.4	61.5	63	0.0191566	1.59889
ENSBGRP00000036044.1		pep primary_assembly:LU_Bosgru_v3.0:29:23142321:23159114:-1 gene:ENSBGRG00000022554.1 transcript:ENSBGRT00000041702.1 gene_biotype:protein_coding transcript_biotype:protein_coding	45	6	14	6	147	17	4.89	32.05	137.7	141.1	135.4	36.4	31	24.1	1.05502e-05	4.52678
ENSBGRP00000002090.1	OR5H2	pep primary_assembly:LU_Bosgru_v3.0:4:53558263:53624196:-1 gene:ENSBGRG00000001265.1 transcript:ENSBGRT00000002385.1 gene_biotype:protein_coding transcript_biotype:protein_coding gene_symbol:GSDME description:gasdermin E [Source:HGNC Symbol;Acc:HGNC:2810]	20	7	12	7	497	55	5.34	28.52	113	103	107.8	86.4	62.8	64.7	0.0106456	1.51379
ENSBGRP00000023120.1	C5orf62	pep primary_assembly:LU_Bosgru_v3.0:22:49502354:49561297:-1 gene:ENSBGRG00000014040.1 transcript:ENSBGRT00000026682.1 gene_biotype:protein_coding transcript_biotype:protein_coding gene_symbol:KIF15 description:kinesin family member 15 [Source:HGNC Symbol;Acc:HGNC:17273]	7	7	8	7	1386	159.9	5.95	21.99	114.8	131.2	127.4	58.4	62.8	63.5	0.000269336	2.02166
ENSBGRP00000017160.1	B4galnt3	pep primary_assembly:LU_Bosgru_v3.0:16:80098367:80107383:1 gene:ENSBGRG00000010834.1 transcript:ENSBGRT00000019841.1 gene_biotype:protein_coding transcript_biotype:protein_coding gene_symbol:SNAP29 description:synaptosome associated protein 29 [Source:HGNC Symbol;Acc:HGNC:11133]	49	8	15	8	258	28.5	5.47	35.37	118.5	121	118.7	66.1	83.4	73.5	0.000888569	1.60628
ENSBGRP00000029625.1		pep primary_assembly:LU_Bosgru_v3.0:20:22141178:22152494:1 gene:ENSBGRG00000018538.1 transcript:ENSBGRT00000034305.1 gene_biotype:protein_coding transcript_biotype:protein_coding gene_symbol:CIAPIN1 description:cytokine induced apoptosis inhibitor 1 [Source:HGNC Symbol;Acc:HGNC:28050]	25	9	12	2	362	38.8	5.64	28.13	119.5	123.2	125.2	69	62.1	67.8	3.14196e-05	1.84967
ENSBGRP00000028185.1		pep primary_assembly:LU_Bosgru_v3.0:6:4388851:4398849:-1 gene:ENSBGRG00000017804.1 transcript:ENSBGRT00000032622.1 gene_biotype:protein_coding transcript_biotype:protein_coding gene_symbol:TACC3 description:transforming acidic coiled-coil containing protein 3 [Source:HGNC Symbol;Acc:HGNC:11524]	15	12	15	12	810	86.3	5.05	25.2	114.8	124.4	119.6	66.3	68.1	65.5	5.11423e-05	1.7949
ENSBGRP00000029896.1		pep primary_assembly:LU_Bosgru_v3.0:27:1770383:1844961:1 gene:ENSBGRG00000018864.1 transcript:ENSBGRT00000034608.1 gene_biotype:protein_coding transcript_biotype:protein_coding gene_symbol:TSNAX-DISC1 description:TSNAX-DISC1 readthrough (NMD candidate) [Source:HGNC Symbol;Acc:HGNC:49177]	28	8	12	8	301	34	7.49	28.62	116.1	117.2	119.9	75.8	73.3	68	5.97214e-05	1.6269
ENSBGRP00000040861.1		pep primary_assembly:LU_Bosgru_v3.0:X:96991862:96996114:-1 gene:ENSBGRG00000025627.1 transcript:ENSBGRT00000047379.1 gene_biotype:protein_coding transcript_biotype:protein_coding	39	7	13	6	163	18.4	6.35	31.56	118.3	106	114.2	62.6	43.2	38.2	0.00143199	2.35069
ENSBGRP00000024132.1	Tcf8	pep primary_assembly:LU_Bosgru_v3.0:8:41095578:41103604:-1 gene:ENSBGRG00000015137.1 transcript:ENSBGRT00000027830.1 gene_biotype:protein_coding transcript_biotype:protein_coding gene_symbol:SNCB description:synuclein beta [Source:HGNC Symbol;Acc:HGNC:11140]	50	7	14	2	142	14.7	4.77	33.48	115.1	108.7	106.2	73.3	55.6	53.8	0.00191104	1.80624
ENSBGRP00000012933.1		pep primary_assembly:LU_Bosgru_v3.0:24:42890044:42911936:1 gene:ENSBGRG00000008032.1 transcript:ENSBGRT00000014917.1 gene_biotype:protein_coding transcript_biotype:protein_coding	42	8	10	8	244	28.3	6.32	28.28	138.3	116.4	127.1	69.9	57.5	52.8	0.00116533	2.11876
ENSBGRP00000035466.1		pep primary_assembly:LU_Bosgru_v3.0:4:29693941:29724701:-1 gene:ENSBGRG00000022169.1 transcript:ENSBGRT00000041014.1 gene_biotype:protein_coding transcript_biotype:protein_coding gene_symbol:CCDC136 description:coiled-coil domain containing 136 [Source:HGNC Symbol;Acc:HGNC:22225]	10	10	11	10	1152	133.2	4.74	28.04	120.4	125.7	126.2	61.1	74.4	67.2	0.000187758	1.8367
ENSBGRP00000033097.1		pep primary_assembly:LU_Bosgru_v3.0:3:128458164:128480059:1 gene:ENSBGRG00000020637.1 transcript:ENSBGRT00000038248.1 gene_biotype:protein_coding transcript_biotype:protein_coding gene_symbol:RBM44 description:RNA binding motif protein 44 [Source:HGNC Symbol;Acc:HGNC:24756]	11	10	13	10	1050	117.8	5.87	34	122.7	124.7	128.6	61.7	58.1	55.5	1.15269e-05	2.14489
ENSBGRP00000015115.1		pep primary_assembly:LU_Bosgru_v3.0:10:81299274:81315124:-1 gene:ENSBGRG00000009400.1 transcript:ENSBGRT00000017409.1 gene_biotype:protein_coding transcript_biotype:protein_coding	17	10	14	7	643	72	8.84	31.1	119	127.2	122.3	70.4	65.6	61	9.30243e-05	1.87056
ENSBGRP00000021360.1	THOC5	pep primary_assembly:LU_Bosgru_v3.0:10:11851109:11859633:-1 gene:ENSBGRG00000013355.1 transcript:ENSBGRT00000024637.1 gene_biotype:protein_coding transcript_biotype:protein_coding gene_symbol:HEBP2 description:heme binding protein 2 [Source:HGNC Symbol;Acc:HGNC:15716]	20	6	11	6	305	33	8.87	27.09	113.8	102.5	103.6	73.4	48.1	41.5	0.00725498	1.96258
ENSBGRP00000028697.1		pep primary_assembly:LU_Bosgru_v3.0:17:66006743:66087087:1 gene:ENSBGRG00000018048.1 transcript:ENSBGRT00000033236.1 gene_biotype:protein_coding transcript_biotype:protein_coding gene_symbol:AK7 description:adenylate kinase 7 [Source:HGNC Symbol;Acc:HGNC:20091]	19	12	13	12	724	82.9	4.79	21.22	126.8	134.9	137.1	59.6	64.7	55.2	6.18519e-05	2.22173
ENSBGRP00000014820.1		pep primary_assembly:LU_Bosgru_v3.0:12:34756026:34757522:1 gene:ENSBGRG00000009324.1 transcript:ENSBGRT00000017070.1 gene_biotype:protein_coding transcript_biotype:protein_coding	21	8	12	8	452	52.1	6.47	28.39	113.3	121	119.7	75.1	77.8	74.6	8.19047e-05	1.55604
ENSBGRP00000042106.1		pep primary_assembly:LU_Bosgru_v3.0:X:47877646:47878783:1 gene:ENSBGRG00000026386.1 transcript:ENSBGRT00000048828.1 gene_biotype:protein_coding transcript_biotype:protein_coding	24	8	12	5	331	36.6	8.87	31.17	116.7	135.3	129.3	55.7	42.3	34.2	0.000568265	2.88427
ENSBGRP00000022834.1	DSG3	pep primary_assembly:LU_Bosgru_v3.0:15:61659754:61688752:1 gene:ENSBGRG00000014141.1 transcript:ENSBGRT00000026355.1 gene_biotype:protein_coding transcript_biotype:protein_coding gene_symbol:CKAP2 description:cytoskeleton associated protein 2 [Source:HGNC Symbol;Acc:HGNC:1990]	26	12	14	12	611	68.3	9.51	27.22	112.6	134.9	125.6	49.7	62.9	60.7	0.000957642	2.15291
ENSBGRP00000003773.1		pep primary_assembly:LU_Bosgru_v3.0:2:69366729:69411412:-1 gene:ENSBGRG00000002313.1 transcript:ENSBGRT00000004330.1 gene_biotype:protein_coding transcript_biotype:protein_coding gene_symbol:TSN description:translin [Source:HGNC Symbol;Acc:HGNC:12379]	26	6	11	6	228	26.2	6.35	34.47	118.6	114.7	115.8	84.1	61.6	56.2	0.00470896	1.72907
ENSBGRP00000020221.1	RNF87	pep primary_assembly:LU_Bosgru_v3.0:10:66766939:66806613:-1 gene:ENSBGRG00000012727.1 transcript:ENSBGRT00000023390.1 gene_biotype:protein_coding transcript_biotype:protein_coding description:HD domain containing 2 [Source:HGNC Symbol;Acc:HGNC:21078]	30	4	7	4	210	24	7.93	20.81	114	112.9	116	84.6	71.7	67.2	0.00167419	1.53423
ENSBGRP00000020075.1	CACNA2D4	pep primary_assembly:LU_Bosgru_v3.0:18:23161957:23189974:-1 gene:ENSBGRG00000012649.1 transcript:ENSBGRT00000023230.1 gene_biotype:protein_coding transcript_biotype:protein_coding gene_symbol:LACTB2 description:lactamase beta 2 [Source:HGNC Symbol;Acc:HGNC:18512]	31	8	12	8	299	34.6	7.08	27.46	105.9	114.7	104.4	75.8	69.3	65.4	0.00098772	1.54394
ENSBGRP00000034747.1		pep primary_assembly:LU_Bosgru_v3.0:5:110571396:110577257:-1 gene:ENSBGRG00000021691.1 transcript:ENSBGRT00000040170.1 gene_biotype:protein_coding transcript_biotype:protein_coding gene_symbol:LRRC23 description:leucine rich repeat containing 23 [Source:HGNC Symbol;Acc:HGNC:19138]	31	8	11	8	342	39.6	4.69	21.99	113.4	140	121.9	54	57.1	56.2	0.000928299	2.24328
ENSBGRP00000000164.1	CGGBP	pep primary_assembly:LU_Bosgru_v3.0:1:36123216:36135644:-1 gene:ENSBGRG00000000124.1 transcript:ENSBGRT00000000203.1 gene_biotype:protein_coding transcript_biotype:protein_coding gene_symbol:CFAP298-TCP10L description:cilia and flagella associated protein 298 [Source:HGNC Symbol;Acc:HGNC:1301]	37	9	11	9	290	33.3	7.03	28.33	135.1	141.4	141.9	47.9	45.4	43.4	3.22709e-06	3.06072
ENSBGRP00000027623.1		pep primary_assembly:LU_Bosgru_v3.0:24:27394454:27423728:1 gene:ENSBGRG00000017298.1 transcript:ENSBGRT00000031918.1 gene_biotype:protein_coding transcript_biotype:protein_coding gene_symbol:TCP11 description:t-complex 11 [Source:HGNC Symbol;Acc:HGNC:11658]	24	9	15	9	462	51.4	5.1	23.63	121.1	144.3	140.4	51.8	47.8	43.5	0.000317733	2.83578
ENSBGRP00000025655.1	MAGED1	pep primary_assembly:LU_Bosgru_v3.0:4:16151590:16157097:1 gene:ENSBGRG00000016095.1 transcript:ENSBGRT00000029622.1 gene_biotype:protein_coding transcript_biotype:protein_coding gene_symbol:PRSS37 description:serine protease 37 [Source:HGNC Symbol;Acc:HGNC:29211]	37	8	10	8	235	26.3	8.84	24.89	122.2	130.5	127.6	58.6	54	51.4	2.34519e-05	2.3189
ENSBGRP00000017190.1		pep primary_assembly:LU_Bosgru_v3.0:26:9679379:9703211:1 gene:ENSBGRG00000010618.1 transcript:ENSBGRT00000019876.1 gene_biotype:protein_coding transcript_biotype:protein_coding gene_symbol:FKBP6 description:FKBP prolyl isomerase 6 [Source:HGNC Symbol;Acc:HGNC:3722]	27	7	11	7	327	37.6	8.54	26.41	128.6	138.8	134.9	50.6	50.8	42.8	2.68462e-05	2.78988
ENSBGRP00000001387.1	TMPRSS9	pep primary_assembly:LU_Bosgru_v3.0:6:97564327:97565493:1 gene:ENSBGRG00000000876.1 transcript:ENSBGRT00000001590.1 gene_biotype:protein_coding transcript_biotype:protein_coding gene_symbol:PDHA2 description:pyruvate dehydrogenase E1 alpha 2 subunit [Source:HGNC Symbol;Acc:HGNC:8807]	22	10	14	4	388	42.9	8.15	29.6	132.4	141.9	131.5	42.1	54.9	47.9	6.29304e-05	2.80055
ENSBGRP00000028291.1		pep primary_assembly:LU_Bosgru_v3.0:1:76662318:76830614:-1 gene:ENSBGRG00000017868.1 transcript:ENSBGRT00000032762.1 gene_biotype:protein_coding transcript_biotype:protein_coding gene_symbol:TFRC description:transferrin receptor [Source:HGNC Symbol;Acc:HGNC:11763]	19	12	13	12	768	85.3	6.35	23.71	112.8	106.9	113.5	64.1	77.2	78.1	0.00160054	1.51869
ENSBGRP00000007886.1		pep primary_assembly:LU_Bosgru_v3.0:11:1365011:1372304:-1 gene:ENSBGRG00000004439.1 transcript:ENSBGRT00000009072.1 gene_biotype:protein_coding transcript_biotype:protein_coding gene_symbol:PRMT5 description:protein arginine methyltransferase 5 [Source:HGNC Symbol;Acc:HGNC:10894]	17	10	12	10	637	72.6	6.29	32.63	110.2	123.3	120.7	81.5	73.6	70.5	0.00115757	1.57004
ENSBGRP00000021072.1	TA3	pep primary_assembly:LU_Bosgru_v3.0:22:49193540:49203748:1 gene:ENSBGRG00000013297.1 transcript:ENSBGRT00000024325.1 gene_biotype:protein_coding transcript_biotype:protein_coding gene_symbol:CRELD1 description:cysteine rich with EGF like domains 1 [Source:HGNC Symbol;Acc:HGNC:14630]	15	7	13	7	469	50.7	5.3	26.77	119.9	115	122.9	81.9	42.8	40.9	0.00913565	2.16063
ENSBGRP00000001934.1	HSPC123	pep primary_assembly:LU_Bosgru_v3.0:6:56120473:56183458:1 gene:ENSBGRG00000001143.1 transcript:ENSBGRT00000002204.1 gene_biotype:protein_coding transcript_biotype:protein_coding gene_symbol:NFXL1 description:nuclear transcription factor, X-box binding like 1 [Source:HGNC Symbol;Acc:HGNC:18726]	10	9	11	9	914	101.5	8.4	28.49	113.7	141.7	132.5	78	53.2	53.6	0.00433029	2.09903
ENSBGRP00000037802.1		pep primary_assembly:LU_Bosgru_v3.0:X:59551047:59556741:1 gene:ENSBGRG00000023628.1 transcript:ENSBGRT00000043780.1 gene_biotype:protein_coding transcript_biotype:protein_coding	19	7	8	4	520	59	7.24	24.01	108.7	132	123.3	65.5	50.8	47.5	0.00159713	2.22222
ENSBGRP00000019608.1	F52C9.6	pep primary_assembly:LU_Bosgru_v3.0:3:49876624:49887423:1 gene:ENSBGRG00000012402.1 transcript:ENSBGRT00000022709.1 gene_biotype:protein_coding transcript_biotype:protein_coding	15	6	15	6	371	42	7.88	32.82	115.9	120	122.4	102.5	43.5	43.7	0.0464339	1.88877
ENSBGRP00000009622.1		pep primary_assembly:LU_Bosgru_v3.0:5:129667145:129673914:1 gene:ENSBGRG00000006015.1 transcript:ENSBGRT00000011065.1 gene_biotype:protein_coding transcript_biotype:protein_coding	13	4	10	4	377	41.6	9.52	29.05	143.8	145.2	145.3	42.4	39.3	33	2.8807e-06	3.7864
ENSBGRP00000039086.1		pep primary_assembly:LU_Bosgru_v3.0:22:350074:392515:-1 gene:ENSBGRG00000023918.1 transcript:ENSBGRT00000045333.1 gene_biotype:protein_coding transcript_biotype:protein_coding gene_symbol:TXNRD3 description:thioredoxin reductase 3 [Source:HGNC Symbol;Acc:HGNC:20667]	14	8	11	8	644	69.7	7.25	26.84	124.5	130.9	127.2	57.9	67.8	62	4.51814e-05	2.03836
ENSBGRP00000006367.1	LRP12	pep primary_assembly:LU_Bosgru_v3.0:13:60311478:60321635:1 gene:ENSBGRG00000003833.1 transcript:ENSBGRT00000007307.1 gene_biotype:protein_coding transcript_biotype:protein_coding gene_symbol:ZPR1 description:ZPR1 zinc finger [Source:HGNC Symbol;Acc:HGNC:13051]	19	10	12	10	498	54.9	4.92	28.21	118.3	120.7	120	73.2	68.8	71.7	5.12901e-06	1.67993
ENSBGRP00000034588.1		pep primary_assembly:LU_Bosgru_v3.0:19:54755475:54767939:1 gene:ENSBGRG00000021652.1 transcript:ENSBGRT00000039994.1 gene_biotype:protein_coding transcript_biotype:protein_coding gene_symbol:FNDC8 description:fibronectin type III domain containing 8 [Source:HGNC Symbol;Acc:HGNC:25286]	32	7	9	7	321	35.3	5.57	20.12	108.7	126.9	117.3	61.3	82.3	79.6	0.00685864	1.58109
ENSBGRP00000020029.1		pep primary_assembly:LU_Bosgru_v3.0:10:97941922:97970247:-1 gene:ENSBGRG00000012562.1 transcript:ENSBGRT00000023177.1 gene_biotype:protein_coding transcript_biotype:protein_coding gene_symbol:CEP43 description:FGFR1 oncogene partner [Source:HGNC Symbol;Acc:HGNC:17012]	20	6	7	6	399	42.7	4.72	21.27	122.2	130.5	122.8	64.6	49.7	44.3	0.000402072	2.36759
ENSBGRP00000024345.1	OR10S1	pep primary_assembly:LU_Bosgru_v3.0:21:40255809:40266681:1 gene:ENSBGRG00000015243.1 transcript:ENSBGRT00000028076.1 gene_biotype:protein_coding transcript_biotype:protein_coding gene_symbol:PSMG2 description:proteasome assembly chaperone 2 [Source:HGNC Symbol;Acc:HGNC:24929]	23	6	13	6	264	29.2	5.9	37.66	119.7	120.6	119.6	79.3	65	67.4	0.000368944	1.70005
ENSBGRP00000020886.1		pep primary_assembly:LU_Bosgru_v3.0:19:17254112:17263133:-1 gene:ENSBGRG00000013204.1 transcript:ENSBGRT00000024129.1 gene_biotype:protein_coding transcript_biotype:protein_coding	15	7	8	7	547	60.4	4.75	19.36	121.6	122.1	126.9	50.4	59.3	53.3	2.44007e-05	2.27362
ENSBGRP00000034477.1		pep primary_assembly:LU_Bosgru_v3.0:9:104147580:104204654:1 gene:ENSBGRG00000020967.1 transcript:ENSBGRT00000039863.1 gene_biotype:protein_coding transcript_biotype:protein_coding gene_symbol:WDR35 description:WD repeat domain 35 [Source:HGNC Symbol;Acc:HGNC:29250]	9	9	10	8	1238	140.3	7.14	22.29	113.5	117.3	120.4	73	74.2	76.2	4.21398e-05	1.57207
ENSBGRP00000013580.1	CNN1	pep primary_assembly:LU_Bosgru_v3.0:X:131758477:131761652:-1 gene:ENSBGRG00000008530.1 transcript:ENSBGRT00000015665.1 gene_biotype:protein_coding transcript_biotype:protein_coding	17	10	12	7	618	69.7	9.17	27.84	123.8	140.1	133.7	58.1	54.1	48.9	0.000131671	2.46803
ENSBGRP00000000319.1		pep primary_assembly:LU_Bosgru_v3.0:2:128832299:128974404:1 gene:ENSBGRG00000000237.1 transcript:ENSBGRT00000000384.1 gene_biotype:protein_coding transcript_biotype:protein_coding gene_symbol:AGPS description:alkylglycerone phosphate synthase [Source:HGNC Symbol;Acc:HGNC:327]	14	7	7	7	658	73.2	7.5	21.87	117	112.8	118.7	75.3	71.7	82.1	0.000347722	1.52117
ENSBGRP00000012155.1	LRRC74B	pep primary_assembly:LU_Bosgru_v3.0:12:33850949:33859203:1 gene:ENSBGRG00000007655.1 transcript:ENSBGRT00000014015.1 gene_biotype:protein_coding transcript_biotype:protein_coding	9	2	8	2	211	24	8.88	26.77	128.6	116.5	121.9	45.4	47.3	43.8	2.98735e-05	2.68864
ENSBGRP00000021638.1	UNQ6973/PRO21956	pep primary_assembly:LU_Bosgru_v3.0:7:5465880:5475032:1 gene:ENSBGRG00000013568.1 transcript:ENSBGRT00000024952.1 gene_biotype:protein_coding transcript_biotype:protein_coding gene_symbol:R3HCC1 description:R3H domain and coiled-coil containing 1 [Source:HGNC Symbol;Acc:HGNC:27329]	22	8	9	8	490	53.4	5.48	28.62	111.3	108.5	110	91.2	58.5	57.6	0.0211213	1.59093
ENSBGRP00000014640.1	GBA3	pep primary_assembly:LU_Bosgru_v3.0:9:50021321:50032563:1 gene:ENSBGRG00000009151.1 transcript:ENSBGRT00000016845.1 gene_biotype:protein_coding transcript_biotype:protein_coding gene_symbol:EPCAM description:epithelial cell adhesion molecule [Source:HGNC Symbol;Acc:HGNC:11529]	26	6	10	6	314	34.8	6.18	28.5	130.2	138.9	130.8	50.2	44.2	36.4	5.16063e-05	3.05734
ENSBGRP00000019159.1	NRN1	pep primary_assembly:LU_Bosgru_v3.0:11:23004676:23081629:-1 gene:ENSBGRG00000011689.1 transcript:ENSBGRT00000022202.1 gene_biotype:protein_coding transcript_biotype:protein_coding gene_symbol:YTHDC2 description:YTH domain containing 2 [Source:HGNC Symbol;Acc:HGNC:24721]	8	10	13	10	1429	160.2	8.44	25.72	118.1	126.2	122.3	56.8	63.3	61.5	3.47407e-05	2.01872
ENSBGRP00000018172.1	NEDD8	pep primary_assembly:LU_Bosgru_v3.0:11:47643725:47680862:-1 gene:ENSBGRG00000011116.1 transcript:ENSBGRT00000021062.1 gene_biotype:protein_coding transcript_biotype:protein_coding gene_symbol:USP8 description:ubiquitin specific peptidase 8 [Source:HGNC Symbol;Acc:HGNC:12631]	10	9	10	9	1085	124.1	7.88	29.58	111.6	130.8	112.8	85.9	77.6	72.4	0.00565132	1.50572
ENSBGRP00000021065.1	BCNT	pep primary_assembly:LU_Bosgru_v3.0:20:64344429:64347386:-1 gene:ENSBGRG00000013300.1 transcript:ENSBGRT00000024317.1 gene_biotype:protein_coding transcript_biotype:protein_coding	14	3	10	3	300	32.3	7.18	31.63	149.5	139.5	152.3	27.5	25.3	20.2	1.02319e-05	6.04521
ENSBGRP00000039715.1		pep primary_assembly:LU_Bosgru_v3.0:16:77451833:77496248:-1 gene:ENSBGRG00000024925.1 transcript:ENSBGRT00000046079.1 gene_biotype:protein_coding transcript_biotype:protein_coding gene_symbol:MORC2 description:MORC family CW-type zinc finger 2 [Source:HGNC Symbol;Acc:HGNC:23573]	12	11	11	11	1055	119.9	8.62	21.38	128.2	118.7	123.1	76.8	82.2	73.2	0.000266286	1.59345
ENSBGRP00000000230.1	TMCO2	pep primary_assembly:LU_Bosgru_v3.0:1:168027668:168051852:-1 gene:ENSBGRG00000000174.1 transcript:ENSBGRT00000000280.1 gene_biotype:protein_coding transcript_biotype:protein_coding	29	6	8	6	295	33	8.75	23.1	119.6	126.7	123.1	67.1	65.9	61.4	2.65691e-05	1.90021
ENSBGRP00000037427.1		pep primary_assembly:LU_Bosgru_v3.0:X:59475177:59480870:-1 gene:ENSBGRG00000023335.1 transcript:ENSBGRT00000043331.1 gene_biotype:protein_coding transcript_biotype:protein_coding	16	8	8	4	490	55.4	6.57	20.25	105.4	112.6	110.2	66.6	69.5	68	5.39112e-05	1.60804
ENSBGRP00000001790.1	BCNT	pep primary_assembly:LU_Bosgru_v3.0:3:38082094:38165322:1 gene:ENSBGRG00000001080.1 transcript:ENSBGRT00000002030.1 gene_biotype:protein_coding transcript_biotype:protein_coding gene_symbol:ELAPOR1 description:KIAA1324 [Source:HGNC Symbol;Acc:HGNC:29618]	12	11	12	11	1013	111.1	6.09	24.14	115.1	131.4	120.8	77.2	74.8	67.9	0.000886435	1.6703
ENSBGRP00000041960.1		pep primary_assembly:LU_Bosgru_v3.0:27:40445168:40460384:1 gene:ENSBGRG00000026306.1 transcript:ENSBGRT00000048668.1 gene_biotype:protein_coding transcript_biotype:protein_coding gene_symbol:GHITM description:growth hormone inducible transmembrane protein [Source:HGNC Symbol;Acc:HGNC:17281]	12	5	13	5	345	37	9.86	37.19	114.2	109.3	110.2	66.2	55.1	51.5	0.000328975	1.93113
ENSBGRP00000026424.1		pep primary_assembly:LU_Bosgru_v3.0:20:48683276:48719206:1 gene:ENSBGRG00000016566.1 transcript:ENSBGRT00000030499.1 gene_biotype:protein_coding transcript_biotype:protein_coding gene_symbol:PDPR description:pyruvate dehydrogenase phosphatase regulatory subunit [Source:HGNC Symbol;Acc:HGNC:30264]	12	9	10	9	862	96.8	6.51	24.23	109.4	114	115.2	89.5	67.5	66.1	0.00777216	1.51771
ENSBGRP00000009193.1	UBE2QL1	pep primary_assembly:LU_Bosgru_v3.0:4:28116093:28173509:1 gene:ENSBGRG00000005673.1 transcript:ENSBGRT00000010571.1 gene_biotype:protein_coding transcript_biotype:protein_coding gene_symbol:CEP41 description:centrosomal protein 41 [Source:HGNC Symbol;Acc:HGNC:12370]	23	6	7	6	373	41.4	8.09	21.04	119.6	120.4	117.4	70.9	78	67.2	0.00013885	1.65386
ENSBGRP00000034079.1		pep primary_assembly:LU_Bosgru_v3.0:4:124492038:124642414:-1 gene:ENSBGRG00000021319.1 transcript:ENSBGRT00000039401.1 gene_biotype:protein_coding transcript_biotype:protein_coding gene_symbol:ZPBP description:zona pellucida binding protein [Source:HGNC Symbol;Acc:HGNC:15662]	23	7	11	7	350	39.4	8.88	30.91	136.8	144.7	145.2	49.8	45.2	39	1.93374e-05	3.18433
ENSBGRP00000017360.1	PSPH	pep primary_assembly:LU_Bosgru_v3.0:16:38752124:38802775:-1 gene:ENSBGRG00000010969.1 transcript:ENSBGRT00000020076.1 gene_biotype:protein_coding transcript_biotype:protein_coding gene_symbol:ADAD1 description:adenosine deaminase domain containing 1 [Source:HGNC Symbol;Acc:HGNC:30713]	15	7	8	7	566	62.6	8.73	25.36	122.3	130	125.7	63.9	59.2	53.7	5.41656e-05	2.13801
ENSBGRP00000017437.1	IGFBP4	pep primary_assembly:LU_Bosgru_v3.0:27:24817804:24878197:1 gene:ENSBGRG00000011050.1 transcript:ENSBGRT00000020172.1 gene_biotype:protein_coding transcript_biotype:protein_coding gene_symbol:KIFBP description:kinesin family binding protein [Source:HGNC Symbol;Acc:HGNC:23419]	19	10	12	9	653	75.5	5.76	19.38	113.4	119.7	120.1	94.1	54.9	53.6	0.0203271	1.74334
ENSBGRP00000013546.1	Macs	pep primary_assembly:LU_Bosgru_v3.0:13:65925094:65930548:-1 gene:ENSBGRG00000008586.1 transcript:ENSBGRT00000015626.1 gene_biotype:protein_coding transcript_biotype:protein_coding gene_symbol:TEX12 description:testis expressed 12 [Source:HGNC Symbol;Acc:HGNC:11734]	30	4	8	4	216	24.1	9.16	20.98	128.9	131	135.4	47.1	51.1	28.3	0.000251045	3.1249
ENSBGRP00000042560.1		pep primary_assembly:LU_Bosgru_v3.0:20:68090902:68096149:-1 gene:ENSBGRG00000026625.1 transcript:ENSBGRT00000049342.1 gene_biotype:protein_coding transcript_biotype:protein_coding gene_symbol:FAM98C description:family with sequence similarity 98 member C [Source:HGNC Symbol;Acc:HGNC:27119]	19	6	8	6	425	46.5	8.79	21.29	120.8	122.7	120.5	86.1	69.9	67.6	0.00133419	1.62791
ENSBGRP00000022953.1	C20orf106	pep primary_assembly:LU_Bosgru_v3.0:28:19714859:19879409:-1 gene:ENSBGRG00000014213.1 transcript:ENSBGRT00000026486.1 gene_biotype:protein_coding transcript_biotype:protein_coding gene_symbol:ADAM32 description:ADAM metallopeptidase domain 32 [Source:HGNC Symbol;Acc:HGNC:15479]	9	6	10	6	718	79.6	4.97	25.52	119.1	125.1	127.5	55.1	62.8	69.6	0.000229074	1.9824
ENSBGRP00000018845.1	POLD1	pep primary_assembly:LU_Bosgru_v3.0:X:21197868:21253744:-1 gene:ENSBGRG00000011977.1 transcript:ENSBGRT00000021843.1 gene_biotype:protein_coding transcript_biotype:protein_coding	21	6	11	6	312	35.6	10.1	24.65	135	129.4	127.7	52.3	46	35.2	9.39376e-05	2.93708
ENSBGRP00000005671.1	KIAA0628	pep primary_assembly:LU_Bosgru_v3.0:5:129287445:129357168:1 gene:ENSBGRG00000003493.1 transcript:ENSBGRT00000006494.1 gene_biotype:protein_coding transcript_biotype:protein_coding gene_symbol:PPP6R2 description:protein phosphatase 6 regulatory subunit 2 [Source:HGNC Symbol;Acc:HGNC:19253]	10	7	7	7	918	98.4	4.88	19.53	119.9	129.9	128.8	62.5	68.2	60.8	8.73407e-05	1.97702
ENSBGRP00000015093.1		pep primary_assembly:LU_Bosgru_v3.0:3:122902484:122963195:1 gene:ENSBGRG00000009454.1 transcript:ENSBGRT00000017381.1 gene_biotype:protein_coding transcript_biotype:protein_coding gene_symbol:EFHD1 description:EF-hand domain family member D1 [Source:HGNC Symbol;Acc:HGNC:29556]	25	5	12	3	236	26.5	5.49	32.22	136.8	138	141.4	55	63.1	51.8	2.27322e-05	2.44968
ENSBGRP00000014604.1	SETMAR	pep primary_assembly:LU_Bosgru_v3.0:1:74085378:74097185:-1 gene:ENSBGRG00000009125.1 transcript:ENSBGRT00000016806.1 gene_biotype:protein_coding transcript_biotype:protein_coding	36	6	11	6	212	24	5.43	31.34	122.6	135.2	130.3	57.3	57.1	51.3	5.83536e-05	2.34218
ENSBGRP00000006135.1		pep primary_assembly:LU_Bosgru_v3.0:7:58631591:58643012:1 gene:ENSBGRG00000003802.1 transcript:ENSBGRT00000007035.1 gene_biotype:protein_coding transcript_biotype:protein_coding gene_symbol:GBA2 description:glucosylceramidase beta 2 [Source:HGNC Symbol;Acc:HGNC:18986]	10	7	7	7	926	103.9	5.59	20.07	116.4	120	117.2	76.3	76.3	66.7	0.000188006	1.6124
ENSBGRP00000027293.1		pep primary_assembly:LU_Bosgru_v3.0:19:62879525:62897103:1 gene:ENSBGRG00000017148.1 transcript:ENSBGRT00000031513.1 gene_biotype:protein_coding transcript_biotype:protein_coding gene_symbol:COIL description:coilin [Source:HGNC Symbol;Acc:HGNC:2184]	14	8	10	8	636	69.4	9.48	26.12	119.5	123.6	126.2	70	60	62.9	7.81122e-05	1.91446
ENSBGRP00000010662.1	Gm17492	pep primary_assembly:LU_Bosgru_v3.0:16:58655238:58678191:1 gene:ENSBGRG00000006599.1 transcript:ENSBGRT00000012253.1 gene_biotype:protein_coding transcript_biotype:protein_coding gene_symbol:DIABLO description:diablo IAP-binding mitochondrial protein [Source:HGNC Symbol;Acc:HGNC:21528]	39	7	17	7	238	27	6	34.05	130.8	115	113.4	67.5	64.7	62.4	0.000671422	1.84584
ENSBGRP00000012381.1	RAD9B	pep primary_assembly:LU_Bosgru_v3.0:1:150673744:150674265:-1 gene:ENSBGRG00000007802.1 transcript:ENSBGRT00000014273.1 gene_biotype:protein_coding transcript_biotype:protein_coding	24	3	7	3	173	18.6	4.79	24.11	120.2	106.9	107.7	74.8	42.2	40.8	0.0077467	2.12167
ENSBGRP00000036107.1		pep primary_assembly:LU_Bosgru_v3.0:21:20724979:20760659:-1 gene:ENSBGRG00000022634.1 transcript:ENSBGRT00000041785.1 gene_biotype:protein_coding transcript_biotype:protein_coding description:transthyretin [Source:HGNC Symbol;Acc:HGNC:12405]	13	3	12	3	192	21.2	9.07	37.58	122.8	98.9	89	79.6	58.8	65.6	0.0389297	1.52304
ENSBGRP00000024306.1	Fgf14	pep primary_assembly:LU_Bosgru_v3.0:20:59288414:59293125:-1 gene:ENSBGRG00000015226.1 transcript:ENSBGRT00000028036.1 gene_biotype:protein_coding transcript_biotype:protein_coding gene_symbol:DKKL1 description:dickkopf like acrosomal protein 1 [Source:HGNC Symbol;Acc:HGNC:16528]	33	7	14	7	242	27.1	7.37	29.85	142	176.6	149.8	53.3	53.9	47.4	0.000609442	3.02975
ENSBGRP00000003419.1	UNQ1940/PRO4423	pep primary_assembly:LU_Bosgru_v3.0:1:142567197:142685677:-1 gene:ENSBGRG00000002029.1 transcript:ENSBGRT00000003899.1 gene_biotype:protein_coding transcript_biotype:protein_coding gene_symbol:ARMC8 description:armadillo repeat containing 8 [Source:HGNC Symbol;Acc:HGNC:24999]	14	8	9	8	673	75.4	6.73	24.42	107.5	121	120.4	90.1	67.7	68.5	0.00880222	1.54176
ENSBGRP00000036207.1		pep primary_assembly:LU_Bosgru_v3.0:19:20503902:20508749:1 gene:ENSBGRG00000022711.1 transcript:ENSBGRT00000041902.1 gene_biotype:protein_coding transcript_biotype:protein_coding	6	7	8	7	1615	173.8	4.44	22.74	131.3	130.3	130.2	48.4	62.5	54.6	5.11135e-05	2.36737
ENSBGRP00000021698.1		pep primary_assembly:LU_Bosgru_v3.0:14:86187095:86216847:-1 gene:ENSBGRG00000013575.1 transcript:ENSBGRT00000025019.1 gene_biotype:protein_coding transcript_biotype:protein_coding gene_symbol:PM20D1 description:peptidase M20 domain containing 1 [Source:HGNC Symbol;Acc:HGNC:26518]	17	7	11	7	503	55.6	6.65	20.54	118.8	128.8	125.1	84	74.9	70.7	0.000619542	1.62326
ENSBGRP00000040229.1		pep primary_assembly:LU_Bosgru_v3.0:20:47585383:47599889:-1 gene:ENSBGRG00000025206.1 transcript:ENSBGRT00000046638.1 gene_biotype:protein_coding transcript_biotype:protein_coding gene_symbol:GABARAPL2 description:GABA type A receptor associated protein like 2 [Source:HGNC Symbol;Acc:HGNC:13291]	28	8	14	6	195	22.5	9.83	26.2	119.8	124.1	124.5	51.7	58.3	60.9	2.99829e-05	2.15565
ENSBGRP00000016992.1	CYP8B1	pep primary_assembly:LU_Bosgru_v3.0:16:38400338:38403530:1 gene:ENSBGRG00000010611.1 transcript:ENSBGRT00000019639.1 gene_biotype:protein_coding transcript_biotype:protein_coding	37	5	10	5	198	22.6	4.91	24.53	136.3	131.3	122.7	44.5	29.9	28.9	0.000117977	3.77832
ENSBGRP00000018753.1		pep primary_assembly:LU_Bosgru_v3.0:12:44644879:44654776:1 gene:ENSBGRG00000011866.1 transcript:ENSBGRT00000021731.1 gene_biotype:protein_coding transcript_biotype:protein_coding gene_symbol:DDRGK1 description:DDRGK domain containing 1 [Source:HGNC Symbol;Acc:HGNC:16110]	18	4	6	4	318	36.5	5.22	18.14	117.1	123.7	117.1	74	64.9	63.1	0.000208075	1.77178
ENSBGRP00000014536.1	RPS19	pep primary_assembly:LU_Bosgru_v3.0:28:33988450:34221588:1 gene:ENSBGRG00000008990.1 transcript:ENSBGRT00000016730.1 gene_biotype:protein_coding transcript_biotype:protein_coding gene_symbol:TUSC3 description:tumor suppressor candidate 3 [Source:HGNC Symbol;Acc:HGNC:30242]	18	7	11	6	356	40.4	10.11	29.59	124.2	128.5	126.5	76	60.9	57.2	0.000467152	1.95363
ENSBGRP00000038693.1		pep primary_assembly:LU_Bosgru_v3.0:3:93469359:93542641:-1 gene:ENSBGRG00000024297.1 transcript:ENSBGRT00000044864.1 gene_biotype:protein_coding transcript_biotype:protein_coding gene_symbol:HOOK1 description:hook microtubule tethering protein 1 [Source:HGNC Symbol;Acc:HGNC:19884]	16	11	12	11	728	84.7	5.08	23.62	122.9	129.8	132.5	51	52.2	50.4	1.19482e-05	2.50781
ENSBGRP00000004557.1		pep primary_assembly:LU_Bosgru_v3.0:2:139304362:139327364:1 gene:ENSBGRG00000002787.1 transcript:ENSBGRT00000005229.1 gene_biotype:protein_coding transcript_biotype:protein_coding description:zinc finger CCCH-type containing 15 [Source:HGNC Symbol;Acc:HGNC:29528]	23	9	9	9	426	48.5	5.24	18.87	115.6	113.5	119.9	68.3	74.9	79.3	0.0003418	1.56854
ENSBGRP00000020905.1		pep primary_assembly:LU_Bosgru_v3.0:X:108308553:108440285:1 gene:ENSBGRG00000012905.1 transcript:ENSBGRT00000024148.1 gene_biotype:protein_coding transcript_biotype:protein_coding gene_symbol:MAOB description:monoamine oxidase B [Source:HGNC Symbol;Acc:HGNC:6834]	17	8	12	6	529	59.4	7.93	20.6	124.6	106.7	117.6	72.5	73.6	70.4	0.00112984	1.61155
ENSBGRP00000010027.1	HBE120	pep primary_assembly:LU_Bosgru_v3.0:4:78426882:78483930:-1 gene:ENSBGRG00000006251.1 transcript:ENSBGRT00000011517.1 gene_biotype:protein_coding transcript_biotype:protein_coding gene_symbol:BCAP29 description:B cell receptor associated protein 29 [Source:HGNC Symbol;Acc:HGNC:24131]	24	7	15	7	240	28.2	9.58	32.67	124.7	135.6	127.8	59.2	56.8	47.2	0.000105977	2.37806
ENSBGRP00000012472.1	ZNF575	pep primary_assembly:LU_Bosgru_v3.0:11:71539842:71546202:1 gene:ENSBGRG00000007863.1 transcript:ENSBGRT00000014383.1 gene_biotype:protein_coding transcript_biotype:protein_coding gene_symbol:SRSF5 description:serine and arginine rich splicing factor 5 [Source:HGNC Symbol;Acc:HGNC:10787]	25	6	8	5	272	31.2	11.59	18.34	122.3	121.3	120.8	79.7	55.4	61.1	0.00158607	1.85729
ENSBGRP00000027069.1		pep primary_assembly:LU_Bosgru_v3.0:2:28314225:28315886:-1 gene:ENSBGRG00000017031.1 transcript:ENSBGRT00000031237.1 gene_biotype:protein_coding transcript_biotype:protein_coding	20	10	12	7	553	60.6	6.23	20.84	120.7	131.9	134.9	52.9	67.9	74.3	0.00112079	1.98616
ENSBGRP00000025219.1		pep primary_assembly:LU_Bosgru_v3.0:9:2252794:2407537:1 gene:ENSBGRG00000015822.1 transcript:ENSBGRT00000029093.1 gene_biotype:protein_coding transcript_biotype:protein_coding gene_symbol:RABGAP1 description:RAB GTPase activating protein 1 [Source:HGNC Symbol;Acc:HGNC:17155]	9	9	10	9	1069	121.5	5.21	18.62	117.7	113	119.6	60.3	72.6	72.4	0.000431614	1.70628
ENSBGRP00000007296.1		pep primary_assembly:LU_Bosgru_v3.0:11:13176187:13182931:-1 gene:ENSBGRG00000004543.1 transcript:ENSBGRT00000008376.1 gene_biotype:protein_coding transcript_biotype:protein_coding gene_symbol:GNPNAT1 description:glucosamine-phosphate N-acetyltransferase 1 [Source:HGNC Symbol;Acc:HGNC:19980]	36	5	6	5	184	20.8	7.99	20.44	124.1	128.7	126.4	68.2	58.4	58	5.51575e-05	2.05417
ENSBGRP00000039919.1		pep primary_assembly:LU_Bosgru_v3.0:16:79903538:79906537:-1 gene:ENSBGRG00000025066.1 transcript:ENSBGRT00000046303.1 gene_biotype:protein_coding transcript_biotype:protein_coding gene_symbol:SDF2L1 description:stromal cell derived factor 2 like 1 [Source:HGNC Symbol;Acc:HGNC:10676]	40	7	10	7	221	23.5	7.17	29.63	125.8	127.5	123.3	53.5	49.2	47.5	4.02183e-06	2.50732
ENSBGRP00000020311.1	Map2k7	pep primary_assembly:LU_Bosgru_v3.0:12:46659640:46666935:-1 gene:ENSBGRG00000012839.1 transcript:ENSBGRT00000023498.1 gene_biotype:protein_coding transcript_biotype:protein_coding gene_symbol:TCEA2 description:transcription elongation factor A2 [Source:HGNC Symbol;Acc:HGNC:11614]	26	9	12	9	356	38.5	9.31	12.88	116.7	127.4	125	74.2	69.2	68	0.000151306	1.74598
ENSBGRP00000035932.1		pep primary_assembly:LU_Bosgru_v3.0:19:29197916:29247270:1 gene:ENSBGRG00000022442.1 transcript:ENSBGRT00000041578.1 gene_biotype:protein_coding transcript_biotype:protein_coding gene_symbol:IGF2BP1 description:insulin like growth factor 2 mRNA binding protein 1 [Source:HGNC Symbol;Acc:HGNC:28866]	17	9	11	6	584	64.1	8.73	26.12	111.5	134.4	126.4	86.3	46.5	47.2	0.0122382	2.06833
ENSBGRP00000031468.1		pep primary_assembly:LU_Bosgru_v3.0:29:21868511:21892015:-1 gene:ENSBGRG00000019635.1 transcript:ENSBGRT00000036401.1 gene_biotype:protein_coding transcript_biotype:protein_coding gene_symbol:DDX25 description:DEAD-box helicase 25 [Source:HGNC Symbol;Acc:HGNC:18698]	29	8	11	8	483	54.5	6.67	20.77	129.3	138.5	132.5	50.6	48.1	45.2	1.04995e-05	2.78179
ENSBGRP00000039771.1		pep primary_assembly:LU_Bosgru_v3.0:21:28450778:28465181:-1 gene:ENSBGRG00000024984.1 transcript:ENSBGRT00000046143.1 gene_biotype:protein_coding transcript_biotype:protein_coding gene_symbol:CABYR description:calcium binding tyrosine phosphorylation regulated [Source:HGNC Symbol;Acc:HGNC:15569]	22	7	8	7	382	41.4	8.18	22.53	134.2	155.6	147.1	42.9	37.9	38.8	7.89272e-05	3.65301
ENSBGRP00000000344.1	Scamc1	pep primary_assembly:LU_Bosgru_v3.0:3:53321124:53409312:-1 gene:ENSBGRG00000000245.1 transcript:ENSBGRT00000000413.1 gene_biotype:protein_coding transcript_biotype:protein_coding gene_symbol:ABCD3 description:ATP binding cassette subfamily D member 3 [Source:HGNC Symbol;Acc:HGNC:67]	12	6	7	6	656	75.2	9.31	19.68	115.4	121.5	122.7	72.7	52.5	52.7	0.00102025	2.02136
ENSBGRP00000034009.1		pep primary_assembly:LU_Bosgru_v3.0:16:76223879:76233870:1 gene:ENSBGRG00000021280.1 transcript:ENSBGRT00000039314.1 gene_biotype:protein_coding transcript_biotype:protein_coding	8	8	19	5	1064	116.3	8.32	43.77	110.4	115.7	106.4	95.4	64.3	61.9	0.0292601	1.50045
ENSBGRP00000042554.1		pep primary_assembly:LU_Bosgru_v3.0:10:105690103:105699596:1 gene:ENSBGRG00000026623.1 transcript:ENSBGRT00000049336.1 gene_biotype:protein_coding transcript_biotype:protein_coding gene_symbol:DYNLT1 description:dynein light chain Tctex-type 1 [Source:HGNC Symbol;Acc:HGNC:11697]	30	2	4	2	113	12.4	5.08	17.41	132.4	126.8	121.5	50.7	43.4	33.9	0.000130086	2.97422
ENSBGRP00000013602.1	SBNO2	pep primary_assembly:LU_Bosgru_v3.0:8:11830263:11842395:-1 gene:ENSBGRG00000008629.1 transcript:ENSBGRT00000015693.1 gene_biotype:protein_coding transcript_biotype:protein_coding gene_symbol:TRMT1 description:tRNA methyltransferase 1 [Source:HGNC Symbol;Acc:HGNC:25980]	12	7	9	7	689	74.8	7.4	20.07	119.9	121.1	117.1	79.6	78.7	75.1	2.15394e-05	1.53428
ENSBGRP00000004128.1		pep primary_assembly:LU_Bosgru_v3.0:4:280182:288425:-1 gene:ENSBGRG00000002524.1 transcript:ENSBGRT00000004725.1 gene_biotype:protein_coding transcript_biotype:protein_coding	26	5	9	5	243	27.3	5.58	28.34	138.8	139.5	139.6	55.7	51.9	45.4	8.12182e-06	2.73137
ENSBGRP00000031417.1		pep primary_assembly:LU_Bosgru_v3.0:11:29620168:29697607:1 gene:ENSBGRG00000019574.1 transcript:ENSBGRT00000036342.1 gene_biotype:protein_coding transcript_biotype:protein_coding gene_symbol:ATL1 description:atlastin GTPase 1 [Source:HGNC Symbol;Acc:HGNC:11231]	16	8	10	7	558	63.5	6.24	28.07	130.2	129.7	134.7	52.9	59.4	42.7	9.81338e-05	2.54581
ENSBGRP00000029694.1		pep primary_assembly:LU_Bosgru_v3.0:X:59982320:60061240:1 gene:ENSBGRG00000018269.1 transcript:ENSBGRT00000034382.1 gene_biotype:protein_coding transcript_biotype:protein_coding gene_symbol:TBC1D8B description:TBC1 domain family member 8B [Source:HGNC Symbol;Acc:HGNC:24715]	9	8	9	8	1121	128.5	5.66	21.79	107.9	117.2	117.1	75.9	63.4	60.1	0.0011355	1.71615
ENSBGRP00000007260.1		pep primary_assembly:LU_Bosgru_v3.0:3:42448825:42478989:-1 gene:ENSBGRG00000004446.1 transcript:ENSBGRT00000008334.1 gene_biotype:protein_coding transcript_biotype:protein_coding gene_symbol:SLC16A1 description:solute carrier family 16 member 1 [Source:HGNC Symbol;Acc:HGNC:10922]	12	5	9	5	501	54.3	8.03	15.3	121.6	118.4	121	104.8	52.8	57.3	0.0431302	1.67985
ENSBGRP00000014412.1	ZKSCAN17	pep primary_assembly:LU_Bosgru_v3.0:24:17658927:17683854:-1 gene:ENSBGRG00000008917.1 transcript:ENSBGRT00000016591.1 gene_biotype:protein_coding transcript_biotype:protein_coding gene_symbol:TMEM63B description:transmembrane protein 63B [Source:HGNC Symbol;Acc:HGNC:17735]	12	7	11	7	708	81.5	5.88	26.59	136.4	145.4	147.4	43.2	39.4	40.7	8.86267e-06	3.48094
ENSBGRP00000028820.1		pep primary_assembly:LU_Bosgru_v3.0:9:3695046:3761908:-1 gene:ENSBGRG00000018037.1 transcript:ENSBGRT00000033377.1 gene_biotype:protein_coding transcript_biotype:protein_coding gene_symbol:PSMB7 description:proteasome 20S subunit beta 7 [Source:HGNC Symbol;Acc:HGNC:9544]	29	6	12	6	277	29.9	7.3	23.35	128.6	115.1	122.4	72.3	65.1	56.5	0.000669811	1.88809
ENSBGRP00000033013.1		pep primary_assembly:LU_Bosgru_v3.0:X:61495937:61533824:1 gene:ENSBGRG00000020722.1 transcript:ENSBGRT00000038149.1 gene_biotype:protein_coding transcript_biotype:protein_coding gene_symbol:VSIG1 description:V-set and immunoglobulin domain containing 1 [Source:HGNC Symbol;Acc:HGNC:28675]	10	3	14	3	383	41.7	5.02	30.83	134	116.1	118.5	40.7	37.9	30.9	0.000166222	3.36621
ENSBGRP00000037566.1		pep primary_assembly:LU_Bosgru_v3.0:6:51341188:51380069:1 gene:ENSBGRG00000023560.1 transcript:ENSBGRT00000043496.1 gene_biotype:protein_coding transcript_biotype:protein_coding gene_symbol:PDCL2 description:phosducin like 2 [Source:HGNC Symbol;Acc:HGNC:29524]	26	5	5	5	242	28	4.84	17.57	143.5	137.1	144.5	42	36.9	33.3	6.94189e-06	3.78877
ENSBGRP00000014490.1		pep primary_assembly:LU_Bosgru_v3.0:3:119787364:119799722:1 gene:ENSBGRG00000009085.1 transcript:ENSBGRT00000016677.1 gene_biotype:protein_coding transcript_biotype:protein_coding gene_symbol:TRAPPC3 description:trafficking protein particle complex 3 [Source:HGNC Symbol;Acc:HGNC:19942]	27	6	9	6	188	21.4	5.16	19.18	118.9	111.9	115.3	75.6	70	62.3	0.00045113	1.66474
ENSBGRP00000030017.1		pep primary_assembly:LU_Bosgru_v3.0:20:48987120:49013867:-1 gene:ENSBGRG00000018770.1 transcript:ENSBGRT00000034749.1 gene_biotype:protein_coding transcript_biotype:protein_coding gene_symbol:COG4 description:component of oligomeric golgi complex 4 [Source:HGNC Symbol;Acc:HGNC:18620]	11	7	9	7	789	89.2	5.21	17.05	115.7	115.5	118.7	88.1	66.4	72.5	0.00332061	1.54141
ENSBGRP00000023490.1	IQCH	pep primary_assembly:LU_Bosgru_v3.0:19:40736512:40737690:1 gene:ENSBGRG00000014643.1 transcript:ENSBGRT00000027088.1 gene_biotype:protein_coding transcript_biotype:protein_coding gene_symbol:SAT2 description:spermidine/spermine N1-acetyltransferase family member 2 [Source:HGNC Symbol;Acc:HGNC:23160]	45	8	11	8	170	19.2	5.44	29.16	120.4	103.5	116.1	71.1	44.4	42.8	0.00446162	2.14782
ENSBGRP00000033735.1		pep primary_assembly:LU_Bosgru_v3.0:25:15257234:15305166:1 gene:ENSBGRG00000020999.1 transcript:ENSBGRT00000038990.1 gene_biotype:protein_coding transcript_biotype:protein_coding gene_symbol:KIF11 description:kinesin family member 11 [Source:HGNC Symbol;Acc:HGNC:6388]	7	6	6	6	1055	118.9	5.58	16.79	117.9	131.6	117.5	54.9	62.8	65.1	0.000384917	2.00766
ENSBGRP00000027220.1		pep primary_assembly:LU_Bosgru_v3.0:X:94148527:94157470:1 gene:ENSBGRG00000017067.1 transcript:ENSBGRT00000031414.1 gene_biotype:protein_coding transcript_biotype:protein_coding	30	7	11	7	240	27.4	9	19.42	126.2	125.6	126.4	57.5	52.1	53.9	1.51476e-06	2.31315
ENSBGRP00000014505.1	RPL27A	pep primary_assembly:LU_Bosgru_v3.0:5:49120304:49156214:1 gene:ENSBGRG00000008731.1 transcript:ENSBGRT00000016697.1 gene_biotype:protein_coding transcript_biotype:protein_coding gene_symbol:KIF5A description:kinesin family member 5A [Source:HGNC Symbol;Acc:HGNC:6323]	7	7	8	1	1031	117.3	5.86	14.42	107.8	123.1	125	85	81.3	62	0.00903029	1.55891
ENSBGRP00000028512.1		pep primary_assembly:LU_Bosgru_v3.0:26:16720353:16755018:1 gene:ENSBGRG00000017961.1 transcript:ENSBGRT00000033022.1 gene_biotype:protein_coding transcript_biotype:protein_coding gene_symbol:SEPTIN14 description:septin 14 [Source:HGNC Symbol;Acc:HGNC:33280]	17	6	7	6	432	50.2	6.43	17.76	130.8	130	132.2	41.4	32.1	32.1	7.1049e-06	3.72159
ENSBGRP00000035482.1		pep primary_assembly:LU_Bosgru_v3.0:11:54064464:54135379:-1 gene:ENSBGRG00000021474.1 transcript:ENSBGRT00000041035.1 gene_biotype:protein_coding transcript_biotype:protein_coding gene_symbol:DDHD1 description:DDHD domain containing 1 [Source:HGNC Symbol;Acc:HGNC:19714]	9	7	8	7	945	105.5	6.21	17.25	123.3	132.1	134.5	63.1	56.6	56.9	5.94335e-05	2.20781
ENSBGRP00000011864.1	NBS	pep primary_assembly:LU_Bosgru_v3.0:9:7212705:7219500:-1 gene:ENSBGRG00000007407.1 transcript:ENSBGRT00000013689.1 gene_biotype:protein_coding transcript_biotype:protein_coding gene_symbol:AK1 description:adenylate kinase 1 [Source:HGNC Symbol;Acc:HGNC:361]	32	8	11	8	230	25.2	8.63	15.59	126.7	142.9	141.5	77.3	54.1	47.3	0.00177081	2.3005
ENSBGRP00000026626.1	SCA7	pep primary_assembly:LU_Bosgru_v3.0:17:64634435:64775097:-1 gene:ENSBGRG00000016724.1 transcript:ENSBGRT00000030728.1 gene_biotype:protein_coding transcript_biotype:protein_coding gene_symbol:CLMN description:calmin [Source:HGNC Symbol;Acc:HGNC:19972]	8	8	8	8	1004	112.2	4.97	17.54	119.2	128.6	125.1	70.9	61.1	60.3	0.00016157	1.93916
ENSBGRP00000035626.1		pep primary_assembly:LU_Bosgru_v3.0:17:27322668:27355812:1 gene:ENSBGRG00000022161.1 transcript:ENSBGRT00000041202.1 gene_biotype:protein_coding transcript_biotype:protein_coding gene_symbol:FAH description:fumarylacetoacetate hydrolase [Source:HGNC Symbol;Acc:HGNC:3579]	20	7	12	7	419	46.1	6.98	24.35	120.7	108.8	112.6	89.6	65.1	57.9	0.0134199	1.60913
ENSBGRP00000026310.1	Aoh2	pep primary_assembly:LU_Bosgru_v3.0:20:39006493:39013234:-1 gene:ENSBGRG00000016569.1 transcript:ENSBGRT00000030375.1 gene_biotype:protein_coding transcript_biotype:protein_coding gene_symbol:ADAD2 description:adenosine deaminase domain containing 2 [Source:HGNC Symbol;Acc:HGNC:30714]	14	8	8	8	669	71	9.16	13.23	115.7	120.3	119.9	71.8	72	65.2	5.23895e-05	1.70287
ENSBGRP00000002098.1		pep primary_assembly:LU_Bosgru_v3.0:8:19386593:19391517:1 gene:ENSBGRG00000001278.1 transcript:ENSBGRT00000002395.1 gene_biotype:protein_coding transcript_biotype:protein_coding description:dihydrouridine synthase 3 like [Source:HGNC Symbol;Acc:HGNC:26920]	17	8	9	8	676	75	6.68	19.75	126.1	120	125.7	70.1	68.2	74.4	3.91331e-05	1.748
ENSBGRP00000003140.1	UNQ217/PRO243	pep primary_assembly:LU_Bosgru_v3.0:7:10898791:10991550:-1 gene:ENSBGRG00000001893.1 transcript:ENSBGRT00000003567.1 gene_biotype:protein_coding transcript_biotype:protein_coding gene_symbol:UBAP2 description:ubiquitin associated protein 2 [Source:HGNC Symbol;Acc:HGNC:14185]	8	7	9	7	1137	118.6	7.28	16.59	114.5	119	124.4	92.3	55.4	56.7	0.014629	1.75098
ENSBGRP00000009529.1	ACVRLK2	pep primary_assembly:LU_Bosgru_v3.0:8:9708616:9759006:-1 gene:ENSBGRG00000005946.1 transcript:ENSBGRT00000010966.1 gene_biotype:protein_coding transcript_biotype:protein_coding gene_symbol:GFPT2 description:glutamine-fructose-6-phosphate transaminase 2 [Source:HGNC Symbol;Acc:HGNC:4242]	8	6	7	4	800	89.4	9.09	18.33	101.5	124.2	114.5	93.4	50	48.3	0.0375228	1.77465
ENSBGRP00000010472.1	LIPC	pep primary_assembly:LU_Bosgru_v3.0:4:78506720:78808268:1 gene:ENSBGRG00000006539.1 transcript:ENSBGRT00000012048.1 gene_biotype:protein_coding transcript_biotype:protein_coding gene_symbol:COG5 description:component of oligomeric golgi complex 5 [Source:HGNC Symbol;Acc:HGNC:14857]	10	7	9	7	843	93.1	6.09	19.51	115.4	113.5	118.1	85.8	70.8	73.7	0.00124391	1.50673
ENSBGRP00000028670.1		pep primary_assembly:LU_Bosgru_v3.0:25:57345128:57356974:-1 gene:ENSBGRG00000018058.1 transcript:ENSBGRT00000033195.1 gene_biotype:protein_coding transcript_biotype:protein_coding gene_symbol:SYCE1 description:synaptonemal complex central element protein 1 [Source:HGNC Symbol;Acc:HGNC:28852]	27	8	8	8	323	36.7	6.04	20.08	115.7	114.2	117.3	72.1	74.4	71.1	5.27627e-06	1.59559
ENSBGRP00000014678.1		pep primary_assembly:LU_Bosgru_v3.0:5:49409211:49419760:1 gene:ENSBGRG00000009209.1 transcript:ENSBGRT00000016890.1 gene_biotype:protein_coding transcript_biotype:protein_coding gene_symbol:TSFM description:Ts translation elongation factor, mitochondrial [Source:HGNC Symbol;Acc:HGNC:12367]	16	5	11	5	383	41.8	8.34	22.02	112.9	121.2	117.6	71.6	66.9	64.9	9.24227e-05	1.72911
ENSBGRP00000035501.1		pep primary_assembly:LU_Bosgru_v3.0:23:7858301:7901539:1 gene:ENSBGRG00000022184.1 transcript:ENSBGRT00000041057.1 gene_biotype:protein_coding transcript_biotype:protein_coding gene_symbol:CEP72 description:centrosomal protein 72 [Source:HGNC Symbol;Acc:HGNC:25547]	10	6	7	6	695	77.3	8.15	17.1	122.8	123	129.8	59.6	60.1	51.3	4.91223e-05	2.19649
ENSBGRP00000042970.1		pep primary_assembly:LU_Bosgru_v3.0:20:11684230:11692975:-1 gene:ENSBGRG00000026856.1 transcript:ENSBGRT00000049805.1 gene_biotype:protein_coding transcript_biotype:protein_coding gene_symbol:PLEKHG4 description:pleckstrin homology and RhoGEF domain containing G4 [Source:HGNC Symbol;Acc:HGNC:24501]	8	8	8	8	1195	131.9	6.14	17.56	118	116.4	116.5	81.2	78.8	63.3	0.0016488	1.57143
ENSBGRP00000027015.1		pep primary_assembly:LU_Bosgru_v3.0:12:69932685:69941115:-1 gene:ENSBGRG00000016977.1 transcript:ENSBGRT00000031172.1 gene_biotype:protein_coding transcript_biotype:protein_coding	42	6	7	1	133	15	8.27	17.23	127.5	143.3	156.8	22	19.6	1.9	0.000267109	9.82989
ENSBGRP00000041009.1		pep primary_assembly:LU_Bosgru_v3.0:19:41549134:41551262:1 gene:ENSBGRG00000025721.1 transcript:ENSBGRT00000047561.1 gene_biotype:protein_coding transcript_biotype:protein_coding	25	6	13	6	239	25.5	5.02	30.89	122.1	126.8	124.1	78.5	55.2	55.9	0.00141239	1.9673
ENSBGRP00000042142.1		pep primary_assembly:LU_Bosgru_v3.0:26:18292261:18299727:1 gene:ENSBGRG00000026402.1 transcript:ENSBGRT00000048867.1 gene_biotype:protein_coding transcript_biotype:protein_coding gene_symbol:PPP4C description:protein phosphatase 4 catalytic subunit [Source:HGNC Symbol;Acc:HGNC:9319]	17	4	7	4	307	35.1	5.06	20.69	113.6	120.3	108.7	73.1	70.8	74.2	0.0002923	1.57084
ENSBGRP00000004608.1	ST7L	pep primary_assembly:LU_Bosgru_v3.0:7:115915316:115943676:1 gene:ENSBGRG00000002753.1 transcript:ENSBGRT00000005282.1 gene_biotype:protein_coding transcript_biotype:protein_coding gene_symbol:FDFT1 description:farnesyl-diphosphate farnesyltransferase 1 [Source:HGNC Symbol;Acc:HGNC:3629]	19	6	7	6	374	43.2	6.6	16.09	110.9	110.3	113.1	95.1	54.4	55.2	0.0326208	1.63312
ENSBGRP00000020095.1	TMEM192	pep primary_assembly:LU_Bosgru_v3.0:Y:13547144:13565432:1 gene:ENSBGRG00000012637.1 transcript:ENSBGRT00000023254.1 gene_biotype:protein_coding transcript_biotype:protein_coding gene_symbol:SYAP1 description:synapse associated protein 1 [Source:HGNC Symbol;Acc:HGNC:16273]	26	5	6	5	352	40.1	4.63	17.85	117.7	130.2	126.3	74	60	57.3	0.000660957	1.95609
ENSBGRP00000016015.1	FUOM	pep primary_assembly:LU_Bosgru_v3.0:7:4456300:4545866:1 gene:ENSBGRG00000010031.1 transcript:ENSBGRT00000018512.1 gene_biotype:protein_coding transcript_biotype:protein_coding gene_symbol:PIWIL2 description:piwi like RNA-mediated gene silencing 2 [Source:HGNC Symbol;Acc:HGNC:17644]	8	8	8	8	1060	119.6	9.26	14.16	112.2	117	123.5	98.9	62.7	61.5	0.0272437	1.58091
ENSBGRP00000012214.1	SCARB1	pep primary_assembly:LU_Bosgru_v3.0:9:28601014:28604956:-1 gene:ENSBGRG00000007641.1 transcript:ENSBGRT00000014079.1 gene_biotype:protein_coding transcript_biotype:protein_coding gene_symbol:WDR54 description:WD repeat domain 54 [Source:HGNC Symbol;Acc:HGNC:25770]	22	4	4	4	334	35.7	6.21	16.05	124	128.1	125.1	62.8	67.8	57.5	3.99746e-05	2.00532
ENSBGRP00000001249.1	APTX	pep primary_assembly:LU_Bosgru_v3.0:5:47488138:47492349:1 gene:ENSBGRG00000000696.1 transcript:ENSBGRT00000001436.1 gene_biotype:protein_coding transcript_biotype:protein_coding description:cyclin dependent kinase 2 [Source:HGNC Symbol;Acc:HGNC:1771]	18	5	7	3	346	39	8.54	17.13	115	118.9	122.3	69.6	59.2	61.1	0.000132524	1.87572
ENSBGRP00000030869.1		pep primary_assembly:LU_Bosgru_v3.0:26:22184790:22266668:-1 gene:ENSBGRG00000019414.1 transcript:ENSBGRT00000035708.1 gene_biotype:protein_coding transcript_biotype:protein_coding gene_symbol:LCMT1 description:leucine carboxyl methyltransferase 1 [Source:HGNC Symbol;Acc:HGNC:17557]	23	7	8	7	332	38	5.62	16.99	117.4	123.9	122.4	78.7	62.4	56.5	0.00132588	1.84059
ENSBGRP00000001448.1	Kiaa0239	pep primary_assembly:LU_Bosgru_v3.0:3:99406318:99443062:1 gene:ENSBGRG00000000886.1 transcript:ENSBGRT00000001658.1 gene_biotype:protein_coding transcript_biotype:protein_coding gene_symbol:DHCR24 description:24-dehydrocholesterol reductase [Source:HGNC Symbol;Acc:HGNC:2859]	7	5	8	5	639	74	8.82	19.94	123	116.6	123	77.1	58.7	55	0.00132452	1.90042
ENSBGRP00000030984.1		pep primary_assembly:LU_Bosgru_v3.0:5:70224028:70235958:-1 gene:ENSBGRG00000019486.1 transcript:ENSBGRT00000035845.1 gene_biotype:protein_coding transcript_biotype:protein_coding	16	5	5	1	371	42.6	7.84	12.86	129	136.3	126.1	67	53.6	53.5	0.000180465	2.24813
ENSBGRP00000025391.1		pep primary_assembly:LU_Bosgru_v3.0:16:67568164:67583712:-1 gene:ENSBGRG00000015962.1 transcript:ENSBGRT00000029306.1 gene_biotype:protein_coding transcript_biotype:protein_coding gene_symbol:SDSL description:serine dehydratase like [Source:HGNC Symbol;Acc:HGNC:30404]	17	4	8	4	329	34.4	6.34	27.21	121.1	109.4	117.1	98.7	70.2	60.4	0.0302423	1.51592
ENSBGRP00000012908.1	RNASE6PL	pep primary_assembly:LU_Bosgru_v3.0:6:1256174:1424138:-1 gene:ENSBGRG00000008121.1 transcript:ENSBGRT00000014892.1 gene_biotype:protein_coding transcript_biotype:protein_coding gene_symbol:AFAP1 description:actin filament associated protein 1 [Source:HGNC Symbol;Acc:HGNC:24017]	10	9	9	9	814	89.6	8.78	16.15	132.7	138	143.7	55.4	53.5	50.2	1.7379e-05	2.60465
ENSBGRP00000032737.1		pep primary_assembly:LU_Bosgru_v3.0:11:7599513:7643039:-1 gene:ENSBGRG00000020219.1 transcript:ENSBGRT00000037845.1 gene_biotype:protein_coding transcript_biotype:protein_coding gene_symbol:KIF23 description:kinesin family member 23 [Source:HGNC Symbol;Acc:HGNC:6392]	6	5	6	5	1026	117.1	8.72	14.57	128.1	128.8	133.8	48.7	46.8	50.9	2.90432e-06	2.66872
ENSBGRP00000005929.1	Ypel4	pep primary_assembly:LU_Bosgru_v3.0:11:56232993:56280518:-1 gene:ENSBGRG00000003622.1 transcript:ENSBGRT00000006788.1 gene_biotype:protein_coding transcript_biotype:protein_coding gene_symbol:DLGAP5 description:DLG associated protein 5 [Source:HGNC Symbol;Acc:HGNC:16864]	10	7	7	7	828	93.4	8.97	16.17	111.6	117.2	117.8	70.5	81	63	0.00139554	1.61585
ENSBGRP00000016588.1	QSER1	pep primary_assembly:LU_Bosgru_v3.0:29:10126474:10128493:-1 gene:ENSBGRG00000010473.1 transcript:ENSBGRT00000019178.1 gene_biotype:protein_coding transcript_biotype:protein_coding	13	3	8	3	265	29	7.39	24.44	114.7	113.6	114.4	80.3	71.2	68.3	0.000351214	1.55914
ENSBGRP00000032436.1		pep primary_assembly:LU_Bosgru_v3.0:29:22120150:22128278:1 gene:ENSBGRG00000020380.1 transcript:ENSBGRT00000037518.1 gene_biotype:protein_coding transcript_biotype:protein_coding gene_symbol:ACRV1 description:acrosomal vesicle protein 1 [Source:HGNC Symbol;Acc:HGNC:127]	12	4	11	4	209	22.4	4.78	18.13	140.1	137.6	138.6	42.4	66.2	53.3	0.000254196	2.57134
ENSBGRP00000029849.1		pep primary_assembly:LU_Bosgru_v3.0:19:11068019:11179385:-1 gene:ENSBGRG00000017393.1 transcript:ENSBGRT00000034560.1 gene_biotype:protein_coding transcript_biotype:protein_coding gene_symbol:DNAH17 description:dynein axonemal heavy chain 17 [Source:HGNC Symbol;Acc:HGNC:2946]	2	9	9	9	4460	508.5	5.74	20.99	115.8	125.8	123.7	62.9	72.2	59	0.000325728	1.88202
ENSBGRP00000035843.1		pep primary_assembly:LU_Bosgru_v3.0:19:8777445:8783976:-1 gene:ENSBGRG00000022262.1 transcript:ENSBGRT00000041465.1 gene_biotype:protein_coding transcript_biotype:protein_coding gene_symbol:WBP2 description:WW domain binding protein 2 [Source:HGNC Symbol;Acc:HGNC:12738]	18	5	9	5	261	28.1	5.91	23.23	119.5	117	113.1	74.4	73.2	64.8	0.000208877	1.64595
ENSBGRP00000024530.1		pep primary_assembly:LU_Bosgru_v3.0:10:69949294:69976486:1 gene:ENSBGRG00000015372.1 transcript:ENSBGRT00000028290.1 gene_biotype:protein_coding transcript_biotype:protein_coding gene_symbol:PGM3 description:phosphoglucomutase 3 [Source:HGNC Symbol;Acc:HGNC:8907]	11	6	7	6	541	59.8	6.2	16.74	125.6	128.6	129.3	86.6	51.7	51.2	0.00535237	2.02375
ENSBGRP00000020885.1		pep primary_assembly:LU_Bosgru_v3.0:7:50181520:50205302:-1 gene:ENSBGRG00000013195.1 transcript:ENSBGRT00000024128.1 gene_biotype:protein_coding transcript_biotype:protein_coding gene_symbol:ALLC description:allantoicase [Source:HGNC Symbol;Acc:HGNC:17377]	20	8	8	8	412	46	6.09	17	139.4	128.2	137.8	50.6	57.9	50.2	4.40722e-05	2.55451
ENSBGRP00000042591.1		pep primary_assembly:LU_Bosgru_v3.0:26:37205827:37269981:1 gene:ENSBGRG00000026639.1 transcript:ENSBGRT00000049374.1 gene_biotype:protein_coding transcript_biotype:protein_coding gene_symbol:TEKT5 description:tektin 5 [Source:HGNC Symbol;Acc:HGNC:26554]	13	7	7	7	488	56	7.56	14.3	129.6	140.2	149	45.7	49.1	43.5	8.89962e-05	3.0282
ENSBGRP00000026829.1	Mitd1	pep primary_assembly:LU_Bosgru_v3.0:19:8144344:8157786:-1 gene:ENSBGRG00000016769.1 transcript:ENSBGRT00000030964.1 gene_biotype:protein_coding transcript_biotype:protein_coding description:Jupiter microtubule associated homolog 1 [Source:HGNC Symbol;Acc:HGNC:14569]	32	5	8	5	181	19.8	8.51	23.5	122.2	115.4	117.3	50.1	70.5	72.7	0.0019652	1.83601
ENSBGRP00000039039.1		pep primary_assembly:LU_Bosgru_v3.0:20:45887320:45901146:-1 gene:ENSBGRG00000024519.1 transcript:ENSBGRT00000045266.1 gene_biotype:protein_coding transcript_biotype:protein_coding gene_symbol:SYCE1L description:synaptonemal complex central element protein 1 like [Source:HGNC Symbol;Acc:HGNC:37236]	26	6	6	6	246	27.8	4.83	17.18	125.1	118.5	120.5	58.2	55	48.1	4.54876e-05	2.25728
ENSBGRP00000011587.1	PACAP	pep primary_assembly:LU_Bosgru_v3.0:2:44697479:44739815:-1 gene:ENSBGRG00000007199.1 transcript:ENSBGRT00000013365.1 gene_biotype:protein_coding transcript_biotype:protein_coding description:cyclin Y like 1 [Source:HGNC Symbol;Acc:HGNC:26868]	13	5	8	5	363	41.1	5.95	20.13	134.4	146.2	143.1	51.6	44.4	40.1	3.93185e-05	3.11315
ENSBGRP00000040086.1		pep primary_assembly:LU_Bosgru_v3.0:14:81488345:81494043:1 gene:ENSBGRG00000025142.1 transcript:ENSBGRT00000046487.1 gene_biotype:protein_coding transcript_biotype:protein_coding gene_symbol:CYB5R1 description:cytochrome b5 reductase 1 [Source:HGNC Symbol;Acc:HGNC:13397]	22	6	7	6	305	33.8	9.25	17.97	118.6	118.8	119.2	62	74	66.2	0.000127304	1.7636
ENSBGRP00000005696.1	ELA	pep primary_assembly:LU_Bosgru_v3.0:7:12696686:12793209:-1 gene:ENSBGRG00000003477.1 transcript:ENSBGRT00000006524.1 gene_biotype:protein_coding transcript_biotype:protein_coding gene_symbol:GKAP1 description:G kinase anchoring protein 1 [Source:HGNC Symbol;Acc:HGNC:17496]	13	5	9	5	377	43.4	8.22	24.28	135.1	132.1	135.1	59.5	44.5	45.5	6.95003e-05	2.69097
ENSBGRP00000000232.1	Gm17492	pep primary_assembly:LU_Bosgru_v3.0:2:32451989:32456310:-1 gene:ENSBGRG00000000177.1 transcript:ENSBGRT00000000282.1 gene_biotype:protein_coding transcript_biotype:protein_coding gene_symbol:RETREG2 description:reticulophagy regulator family member 2 [Source:HGNC Symbol;Acc:HGNC:28450]	11	4	6	4	541	57.6	4.32	15.63	119.8	109.8	121.6	58.8	69.9	76.7	0.00159291	1.70983
ENSBGRP00000016754.1	DAP1	pep primary_assembly:LU_Bosgru_v3.0:7:116284575:116287302:-1 gene:ENSBGRG00000010497.1 transcript:ENSBGRT00000019358.1 gene_biotype:protein_coding transcript_biotype:protein_coding	11	8	10	8	716	81.7	7.91	20.48	131	141.7	146.3	47.3	44.4	43.4	3.53318e-05	3.10141
ENSBGRP00000008857.1		pep primary_assembly:LU_Bosgru_v3.0:18:58915657:59436296:-1 gene:ENSBGRG00000005518.1 transcript:ENSBGRT00000010191.1 gene_biotype:protein_coding transcript_biotype:protein_coding gene_symbol:CPQ description:carboxypeptidase Q [Source:HGNC Symbol;Acc:HGNC:16910]	13	6	7	6	551	60.5	6.77	19	130.8	129.3	125.8	61.7	71.9	65	4.88116e-05	1.9431
ENSBGRP00000010794.1	EMI2	pep primary_assembly:LU_Bosgru_v3.0:12:40376977:40389639:-1 gene:ENSBGRG00000006656.1 transcript:ENSBGRT00000012396.1 gene_biotype:protein_coding transcript_biotype:protein_coding gene_symbol:TRMT6 description:tRNA methyltransferase 6 [Source:HGNC Symbol;Acc:HGNC:20900]	15	7	8	7	497	55.9	6.95	22.15	116.5	115.8	121.4	80.8	62.4	65.1	0.00127679	1.69803
ENSBGRP00000041340.1		pep primary_assembly:LU_Bosgru_v3.0:21:38789731:38877998:1 gene:ENSBGRG00000025923.1 transcript:ENSBGRT00000047936.1 gene_biotype:protein_coding transcript_biotype:protein_coding gene_symbol:RAB31 description:RAB31, member RAS oncogene family [Source:HGNC Symbol;Acc:HGNC:9771]	28	4	5	3	195	21.5	7.44	14.11	105.3	115.6	111.9	77.5	72	69.3	0.000596814	1.52102
ENSBGRP00000016810.1		pep primary_assembly:LU_Bosgru_v3.0:18:55734360:55829947:-1 gene:ENSBGRG00000010452.1 transcript:ENSBGRT00000019424.1 gene_biotype:protein_coding transcript_biotype:protein_coding gene_symbol:SPAG1 description:sperm associated antigen 1 [Source:HGNC Symbol;Acc:HGNC:11212]	10	8	8	7	900	101.7	7.24	18.09	118.3	122.5	125	70.8	78.5	51.3	0.00271096	1.82353
ENSBGRP00000025735.1	GPR173	pep primary_assembly:LU_Bosgru_v3.0:2:127102413:127195935:-1 gene:ENSBGRG00000016182.1 transcript:ENSBGRT00000029710.1 gene_biotype:protein_coding transcript_biotype:protein_coding gene_symbol:LNPK description:lunapark, ER junction formation factor [Source:HGNC Symbol;Acc:HGNC:21610]	16	6	9	6	467	52.5	5.38	19.98	132.1	128.8	125.8	61.4	52.4	43.7	0.000147438	2.45524
ENSBGRP00000037033.1		pep primary_assembly:LU_Bosgru_v3.0:26:24021694:24125320:1 gene:ENSBGRG00000023114.1 transcript:ENSBGRT00000042864.1 gene_biotype:protein_coding transcript_biotype:protein_coding gene_symbol:COG7 description:component of oligomeric golgi complex 7 [Source:HGNC Symbol;Acc:HGNC:18622]	11	6	6	6	770	86.5	5.3	16.22	123.3	125.2	120.1	71.2	60.5	55.7	0.000232739	1.96692
ENSBGRP00000011085.1	WBSC10	pep primary_assembly:LU_Bosgru_v3.0:8:11607932:11624619:-1 gene:ENSBGRG00000006880.1 transcript:ENSBGRT00000012741.1 gene_biotype:protein_coding transcript_biotype:protein_coding gene_symbol:SYCE2 description:synaptonemal complex central element protein 2 [Source:HGNC Symbol;Acc:HGNC:27411]	31	7	11	7	213	24.6	5.36	21.75	131	130.7	130	48.7	46.4	44.6	2.69169e-07	2.80387
ENSBGRP00000001157.1	F52C9.6	pep primary_assembly:LU_Bosgru_v3.0:4:52581354:52609653:1 gene:ENSBGRG00000000639.1 transcript:ENSBGRT00000001335.1 gene_biotype:protein_coding transcript_biotype:protein_coding gene_symbol:FAM221A description:family with sequence similarity 221 member A [Source:HGNC Symbol;Acc:HGNC:27977]	26	5	5	5	297	32.9	7.71	13.26	131.2	140.6	146.6	46	41.7	36.4	4.90915e-05	3.37147
ENSBGRP00000024231.1		pep primary_assembly:LU_Bosgru_v3.0:2:101696109:101748166:-1 gene:ENSBGRG00000015223.1 transcript:ENSBGRT00000027956.1 gene_biotype:protein_coding transcript_biotype:protein_coding gene_symbol:STAM2 description:signal transducing adaptor molecule 2 [Source:HGNC Symbol;Acc:HGNC:11358]	11	6	8	6	526	58.2	5.03	12.92	115.9	116.7	119	83	69.4	65.1	0.00122455	1.61655
ENSBGRP00000027471.1		pep primary_assembly:LU_Bosgru_v3.0:20:64974613:64984401:-1 gene:ENSBGRG00000017191.1 transcript:ENSBGRT00000031723.1 gene_biotype:protein_coding transcript_biotype:protein_coding	16	5	6	3	483	50.9	8.75	19.5	120.1	115.8	117.3	73.1	65	70.4	5.71993e-05	1.694
ENSBGRP00000017878.1		pep primary_assembly:LU_Bosgru_v3.0:1:123404079:123451711:1 gene:ENSBGRG00000010375.1 transcript:ENSBGRT00000020703.1 gene_biotype:protein_coding transcript_biotype:protein_coding gene_symbol:DHX36 description:DEAH-box helicase 36 [Source:HGNC Symbol;Acc:HGNC:14410]	8	7	8	7	1010	114.8	7.9	21.5	120.2	128.9	129.5	58.1	66.1	68.6	0.000143334	1.96369
ENSBGRP00000029418.1		pep primary_assembly:LU_Bosgru_v3.0:20:22136989:22152494:1 gene:ENSBGRG00000018538.1 transcript:ENSBGRT00000034061.1 gene_biotype:protein_coding transcript_biotype:protein_coding gene_symbol:CIAPIN1 description:cytokine induced apoptosis inhibitor 1 [Source:HGNC Symbol;Acc:HGNC:28050]	26	8	9	1	308	32.9	5.26	14.49	116.1	129.3	122.5	64.3	55.1	58.6	0.000169987	2.06685
ENSBGRP00000008480.1	SRRM3	pep primary_assembly:LU_Bosgru_v3.0:7:15099324:15200247:1 gene:ENSBGRG00000005283.1 transcript:ENSBGRT00000009759.1 gene_biotype:protein_coding transcript_biotype:protein_coding gene_symbol:NAA35 description:N(alpha)-acetyltransferase 35, NatC auxiliary subunit [Source:HGNC Symbol;Acc:HGNC:24340]	10	7	7	7	725	83.5	7.06	14.59	113.9	119.1	112.3	80.8	68.6	74.2	0.00057449	1.54428
ENSBGRP00000030166.1		pep primary_assembly:LU_Bosgru_v3.0:16:12827360:12892069:1 gene:ENSBGRG00000018958.1 transcript:ENSBGRT00000034909.1 gene_biotype:protein_coding transcript_biotype:protein_coding gene_symbol:RBM46 description:RNA binding motif protein 46 [Source:HGNC Symbol;Acc:HGNC:28401]	11	4	4	3	533	60	7.87	14.63	120.7	115.2	126.3	78.6	68.1	48	0.00423934	1.8603
ENSBGRP00000001029.1	GTF3C3	pep primary_assembly:LU_Bosgru_v3.0:1:90314125:90321663:-1 gene:ENSBGRG00000000581.1 transcript:ENSBGRT00000001191.1 gene_biotype:protein_coding transcript_biotype:protein_coding gene_symbol:ABCF3 description:ATP binding cassette subfamily F member 3 [Source:HGNC Symbol;Acc:HGNC:72]	9	6	6	6	708	79.6	6.38	16.36	118.5	122.7	122.5	74	72.6	70.7	8.14548e-06	1.67372
ENSBGRP00000011288.1	FAM170B	pep primary_assembly:LU_Bosgru_v3.0:26:46968249:46976368:1 gene:ENSBGRG00000007021.1 transcript:ENSBGRT00000012988.1 gene_biotype:protein_coding transcript_biotype:protein_coding description:tektin 4 [Source:HGNC Symbol;Acc:HGNC:31012]	16	6	6	6	447	51.9	6.35	17.21	129.1	134.3	121.3	62.7	75.9	68.7	0.000386404	1.85576
ENSBGRP00000038375.1		pep primary_assembly:LU_Bosgru_v3.0:16:77053710:77076777:1 gene:ENSBGRG00000023981.1 transcript:ENSBGRT00000044476.1 gene_biotype:protein_coding transcript_biotype:protein_coding	12	4	9	3	403	46.1	8.05	21.89	127.5	109.2	123.8	84.2	63	54.2	0.00725367	1.78997
ENSBGRP00000022700.1	RAB25	pep primary_assembly:LU_Bosgru_v3.0:8:20452795:20468302:1 gene:ENSBGRG00000014194.1 transcript:ENSBGRT00000026210.1 gene_biotype:protein_coding transcript_biotype:protein_coding gene_symbol:MYDGF description:myeloid derived growth factor [Source:HGNC Symbol;Acc:HGNC:16948]	27	3	8	3	174	19	7.44	15.54	134.9	112.6	114.4	80.2	52.8	47.2	0.00826031	2.00832
ENSBGRP00000034098.1		pep primary_assembly:LU_Bosgru_v3.0:29:31885851:31973849:-1 gene:ENSBGRG00000021268.1 transcript:ENSBGRT00000039424.1 gene_biotype:protein_coding transcript_biotype:protein_coding gene_symbol:PRCP description:prolylcarboxypeptidase [Source:HGNC Symbol;Acc:HGNC:9344]	12	5	8	5	499	56.6	7.83	24.15	120.9	114.2	113.8	77	61.8	58.4	0.00120348	1.76927
ENSBGRP00000034160.1		pep primary_assembly:LU_Bosgru_v3.0:20:69722317:69780430:-1 gene:ENSBGRG00000019552.1 transcript:ENSBGRT00000039493.1 gene_biotype:protein_coding transcript_biotype:protein_coding gene_symbol:WDR62 description:WD repeat domain 62 [Source:HGNC Symbol;Acc:HGNC:24502]	5	8	8	8	1506	165.6	5.64	14.85	122.8	113.7	122	67.2	82.6	66.3	0.0014139	1.65895
ENSBGRP00000006160.1		pep primary_assembly:LU_Bosgru_v3.0:9:90685423:90786722:1 gene:ENSBGRG00000003735.1 transcript:ENSBGRT00000007063.1 gene_biotype:protein_coding transcript_biotype:protein_coding gene_symbol:APLF description:aprataxin and PNKP like factor [Source:HGNC Symbol;Acc:HGNC:28724]	17	6	7	6	509	56.9	5.39	13.98	119.4	137.3	138.5	73.3	53.1	52.2	0.00145478	2.21277
ENSBGRP00000025121.1	PEDF	pep primary_assembly:LU_Bosgru_v3.0:19:46687613:46687876:1 gene:ENSBGRG00000015788.1 transcript:ENSBGRT00000028979.1 gene_biotype:protein_coding transcript_biotype:protein_coding	43	4	7	4	87	9.8	7.81	15.4	141.2	132.7	137.2	47.2	51.3	48.2	5.63382e-06	2.80232
ENSBGRP00000017402.1		pep primary_assembly:LU_Bosgru_v3.0:VBZB01000093.1:33518:34549:1 gene:ENSBGRG00000011060.1 transcript:ENSBGRT00000020128.1 gene_biotype:protein_coding transcript_biotype:protein_coding	18	6	12	4	343	37.5	7.21	30.16	122.5	117.8	119.3	69.6	60.3	61.3	6.65154e-05	1.88075
ENSBGRP00000040639.1		pep primary_assembly:LU_Bosgru_v3.0:14:81590664:81672457:1 gene:ENSBGRG00000025337.1 transcript:ENSBGRT00000047110.1 gene_biotype:protein_coding transcript_biotype:protein_coding gene_symbol:KDM5B description:lysine demethylase 5B [Source:HGNC Symbol;Acc:HGNC:18039]	6	8	8	8	1538	173.6	6.46	12.05	118.8	130.9	124.1	74.9	62.2	67.2	0.000374664	1.82966
ENSBGRP00000033823.1		pep primary_assembly:LU_Bosgru_v3.0:14:71392429:71394186:-1 gene:ENSBGRG00000021184.1 transcript:ENSBGRT00000039092.1 gene_biotype:protein_coding transcript_biotype:protein_coding gene_symbol:FAM71A description:family with sequence similarity 71 member A [Source:HGNC Symbol;Acc:HGNC:26541]	11	6	7	6	585	64	9.51	18.55	122.6	138.5	132	57.1	45.9	44.6	0.000177022	2.66328
ENSBGRP00000037956.1		pep primary_assembly:LU_Bosgru_v3.0:4:95305466:95373208:1 gene:ENSBGRG00000023583.1 transcript:ENSBGRT00000043955.1 gene_biotype:protein_coding transcript_biotype:protein_coding gene_symbol:CROT description:carnitine O-octanoyltransferase [Source:HGNC Symbol;Acc:HGNC:2366]	16	9	10	9	612	70.2	6.83	17.24	119.2	104.6	110.8	92	58.6	57.4	0.0251918	1.60865
ENSBGRP00000030319.1		pep primary_assembly:LU_Bosgru_v3.0:11:53313513:53316658:-1 gene:ENSBGRG00000019087.1 transcript:ENSBGRT00000035078.1 gene_biotype:protein_coding transcript_biotype:protein_coding gene_symbol:C15orf48 description:chromosome 15 open reading frame 48 [Source:HGNC Symbol;Acc:HGNC:29898]	39	3	5	3	83	9.6	9.89	15.21	142.1	134.4	132.8	34.7	43.1	42.8	1.72921e-05	3.39386
ENSBGRP00000002542.1		pep primary_assembly:LU_Bosgru_v3.0:8:14677947:14689728:1 gene:ENSBGRG00000001548.1 transcript:ENSBGRT00000002887.1 gene_biotype:protein_coding transcript_biotype:protein_coding gene_symbol:PIN1 description:peptidylprolyl cis/trans isomerase, NIMA-interacting 1 [Source:HGNC Symbol;Acc:HGNC:8988]	28	4	7	4	163	18.3	8.82	13.95	117.3	126.9	122.2	67.5	57.8	60.2	0.000115487	1.9752
ENSBGRP00000012029.1		pep primary_assembly:LU_Bosgru_v3.0:1:106130616:106133785:1 gene:ENSBGRG00000007581.1 transcript:ENSBGRT00000013870.1 gene_biotype:protein_coding transcript_biotype:protein_coding gene_symbol:ACTRT3 description:actin related protein T3 [Source:HGNC Symbol;Acc:HGNC:24022]	17	4	5	4	310	34.6	5.4	15.01	129.2	129.7	131.4	51.5	71.4	57.8	0.000293018	2.15993
ENSBGRP00000041083.1		pep primary_assembly:LU_Bosgru_v3.0:21:29014877:29071928:1 gene:ENSBGRG00000025764.1 transcript:ENSBGRT00000047644.1 gene_biotype:protein_coding transcript_biotype:protein_coding gene_symbol:NPC1 description:NPC intracellular cholesterol transporter 1 [Source:HGNC Symbol;Acc:HGNC:7897]	4	5	7	5	1277	141.8	5.29	18.34	113	120.9	114.2	100	68.8	62.5	0.0303526	1.50497
ENSBGRP00000041126.1		pep primary_assembly:LU_Bosgru_v3.0:22:13285089:13315166:1 gene:ENSBGRG00000025794.1 transcript:ENSBGRT00000047693.1 gene_biotype:protein_coding transcript_biotype:protein_coding gene_symbol:TEX264 description:testis expressed 264, ER-phagy receptor [Source:HGNC Symbol;Acc:HGNC:30247]	23	5	6	3	239	25.6	4.63	16.94	139.4	120.8	131.5	69.5	76.9	65.6	0.000694323	1.84764
ENSBGRP00000016468.1	LP2654	pep primary_assembly:LU_Bosgru_v3.0:9:16123484:16125744:1 gene:ENSBGRG00000010372.1 transcript:ENSBGRT00000019039.1 gene_biotype:protein_coding transcript_biotype:protein_coding gene_symbol:SSNA1 description:SS nuclear autoantigen 1 [Source:HGNC Symbol;Acc:HGNC:11321]	39	5	9	5	119	13.6	5.68	20.03	112.2	144.9	129.1	43.8	41.3	41.8	0.000800297	3.04334
ENSBGRP00000025283.1	SCAMP2	pep primary_assembly:LU_Bosgru_v3.0:8:41407044:41566670:-1 gene:ENSBGRG00000015772.1 transcript:ENSBGRT00000029176.1 gene_biotype:protein_coding transcript_biotype:protein_coding gene_symbol:UIMC1 description:ubiquitin interaction motif containing 1 [Source:HGNC Symbol;Acc:HGNC:30298]	11	7	8	7	722	80.5	5.69	13.7	120.2	129.4	123.6	61.5	62	55.2	4.79931e-05	2.08842
ENSBGRP00000032734.1		pep primary_assembly:LU_Bosgru_v3.0:8:117654456:118162073:1 gene:ENSBGRG00000020545.1 transcript:ENSBGRT00000037843.1 gene_biotype:protein_coding transcript_biotype:protein_coding gene_symbol:FER description:FER tyrosine kinase [Source:HGNC Symbol;Acc:HGNC:3655]	7	5	6	5	821	94.6	7.27	12.92	116.7	108.7	121.4	73.5	64.8	61.8	0.000663342	1.73313
ENSBGRP00000036408.1		pep primary_assembly:LU_Bosgru_v3.0:6:90697737:90854856:-1 gene:ENSBGRG00000022811.1 transcript:ENSBGRT00000042132.1 gene_biotype:protein_coding transcript_biotype:protein_coding gene_symbol:SNCA description:synuclein alpha [Source:HGNC Symbol;Acc:HGNC:11138]	18	4	8	1	157	16.5	5.11	21.65	129.3	135.2	124.9	56.2	66.2	64.3	9.39321e-05	2.0857
ENSBGRP00000035977.1		pep primary_assembly:LU_Bosgru_v3.0:26:29201585:29230456:1 gene:ENSBGRG00000022565.1 transcript:ENSBGRT00000041627.1 gene_biotype:protein_coding transcript_biotype:protein_coding gene_symbol:ARL6IP1 description:ADP ribosylation factor like GTPase 6 interacting protein 1 [Source:HGNC Symbol;Acc:HGNC:697]	12	5	12	3	321	36	9.77	20.69	117	109.9	109.1	84.1	71.5	65.6	0.00311195	1.51899
ENSBGRP00000034800.1		pep primary_assembly:LU_Bosgru_v3.0:19:32842507:32852567:-1 gene:ENSBGRG00000021594.1 transcript:ENSBGRT00000040231.1 gene_biotype:protein_coding transcript_biotype:protein_coding gene_symbol:SHMT1 description:serine hydroxymethyltransferase 1 [Source:HGNC Symbol;Acc:HGNC:10850]	15	6	6	5	484	52.9	7.84	15.64	107.7	110.4	112.1	90.4	50.5	48.8	0.0265259	1.74064
ENSBGRP00000042339.1		pep primary_assembly:LU_Bosgru_v3.0:26:36603929:36604441:1 gene:ENSBGRG00000026517.1 transcript:ENSBGRT00000049096.1 gene_biotype:protein_coding transcript_biotype:protein_coding	33	2	6	2	112	13.3	12	17.47	126.4	168.6	157.5	48.3	46.6	37.6	0.00122312	3.41509
ENSBGRP00000040436.1		pep primary_assembly:LU_Bosgru_v3.0:29:8482257:8483356:-1 gene:ENSBGRG00000025363.1 transcript:ENSBGRT00000046879.1 gene_biotype:protein_coding transcript_biotype:protein_coding gene_symbol:ZNRD2 description:zinc ribbon domain containing 2 [Source:HGNC Symbol;Acc:HGNC:11328]	30	3	4	3	184	19.9	5.92	16.49	119.3	145.4	138.2	58.4	52.8	48	0.000623031	2.53078
ENSBGRP00000038916.1		pep primary_assembly:LU_Bosgru_v3.0:19:45310372:45315321:-1 gene:ENSBGRG00000024446.1 transcript:ENSBGRT00000045125.1 gene_biotype:protein_coding transcript_biotype:protein_coding gene_symbol:SRR description:serine racemase [Source:HGNC Symbol;Acc:HGNC:14398]	19	4	5	4	338	36.5	5.85	13.53	116.9	124.3	121.7	71.4	58.6	51.9	0.000592806	1.99505
ENSBGRP00000011951.1		pep primary_assembly:LU_Bosgru_v3.0:9:65432241:65467092:1 gene:ENSBGRG00000007532.1 transcript:ENSBGRT00000013782.1 gene_biotype:protein_coding transcript_biotype:protein_coding gene_symbol:PEX13 description:peroxisomal biogenesis factor 13 [Source:HGNC Symbol;Acc:HGNC:8855]	11	3	4	3	403	44.3	8.06	12.31	121.8	118.6	125.8	89.6	59.1	53.1	0.00884562	1.81467
ENSBGRP00000040857.1		pep primary_assembly:LU_Bosgru_v3.0:X:96880061:96882736:1 gene:ENSBGRG00000025614.1 transcript:ENSBGRT00000047373.1 gene_biotype:protein_coding transcript_biotype:protein_coding	10	4	8	4	493	49.3	9.98	16.15	119.4	106.8	116.5	55.5	56.8	52.3	0.000124509	2.08202
ENSBGRP00000030986.1		pep primary_assembly:LU_Bosgru_v3.0:18:21507751:21510758:1 gene:ENSBGRG00000019510.1 transcript:ENSBGRT00000035847.1 gene_biotype:protein_coding transcript_biotype:protein_coding gene_symbol:LRRC14 description:leucine rich repeat containing 14 [Source:HGNC Symbol;Acc:HGNC:20419]	16	6	8	6	493	54.9	6.79	12.83	116.3	118	120.7	58	76	74.4	0.00115459	1.70345
ENSBGRP00000000779.1	SPX3	pep primary_assembly:LU_Bosgru_v3.0:7:105224789:105320870:1 gene:ENSBGRG00000000512.1 transcript:ENSBGRT00000000900.1 gene_biotype:protein_coding transcript_biotype:protein_coding gene_symbol:IFT74 description:intraflagellar transport 74 [Source:HGNC Symbol;Acc:HGNC:21424]	9	4	6	3	600	69.4	6.19	9.29	127.4	116.4	114	74.9	60.8	53	0.00178266	1.89613
ENSBGRP00000013074.1	SOX3	pep primary_assembly:LU_Bosgru_v3.0:22:48733257:48751192:1 gene:ENSBGRG00000008275.1 transcript:ENSBGRT00000015084.1 gene_biotype:protein_coding transcript_biotype:protein_coding gene_symbol:THUMPD3 description:THUMP domain containing 3 [Source:HGNC Symbol;Acc:HGNC:24493]	11	5	6	5	507	56.8	7.03	14.16	119	116.2	122.4	83	72	72	0.000437591	1.57533
ENSBGRP00000019025.1		pep primary_assembly:LU_Bosgru_v3.0:Y:12487331:12505173:1 gene:ENSBGRG00000012055.1 transcript:ENSBGRT00000022046.1 gene_biotype:protein_coding transcript_biotype:protein_coding gene_symbol:CA5B description:carbonic anhydrase 5B [Source:HGNC Symbol;Acc:HGNC:1378]	13	5	6	5	317	36.6	7.42	15.48	115.6	126.5	126.5	65.3	50.1	43.8	0.000683725	2.31533
ENSBGRP00000036877.1		pep primary_assembly:LU_Bosgru_v3.0:19:33150045:33152409:-1 gene:ENSBGRG00000023092.1 transcript:ENSBGRT00000042678.1 gene_biotype:protein_coding transcript_biotype:protein_coding gene_symbol:MFAP4 description:microfibril associated protein 4 [Source:HGNC Symbol;Acc:HGNC:7035]	10	2	6	2	255	28.5	5.29	17.26	135.5	97.9	118	41.6	92.2	54	0.0434369	1.87114
ENSBGRP00000031691.1		pep primary_assembly:LU_Bosgru_v3.0:9:4458994:4482384:1 gene:ENSBGRG00000019866.1 transcript:ENSBGRT00000036670.1 gene_biotype:protein_coding transcript_biotype:protein_coding gene_symbol:RABEPK description:Rab9 effector protein with kelch motifs [Source:HGNC Symbol;Acc:HGNC:16896]	17	5	5	5	372	40.3	5.78	12.59	122.6	129.5	127.7	69.1	70	63.8	3.13667e-05	1.87186
ENSBGRP00000011820.1	KIAA1237	pep primary_assembly:LU_Bosgru_v3.0:9:49097352:49098032:-1 gene:ENSBGRG00000007445.1 transcript:ENSBGRT00000013636.1 gene_biotype:protein_coding transcript_biotype:protein_coding gene_symbol:ATP6V1E2 description:ATPase H+ transporting V1 subunit E2 [Source:HGNC Symbol;Acc:HGNC:18125]	27	6	9	3	226	26.2	7.94	18.3	127.6	145.2	132.8	38.1	61	51.9	0.000555139	2.68609
ENSBGRP00000014770.1	TRIB3	pep primary_assembly:LU_Bosgru_v3.0:19:23339519:23345714:-1 gene:ENSBGRG00000009043.1 transcript:ENSBGRT00000017011.1 gene_biotype:protein_coding transcript_biotype:protein_coding gene_symbol:TUBG2 description:tubulin gamma 2 [Source:HGNC Symbol;Acc:HGNC:12419]	16	5	6	5	449	50.9	6.14	7.32	118.7	118.4	124.3	71.9	71	70.1	1.54767e-05	1.69671
ENSBGRP00000016229.1	GPX5	pep primary_assembly:LU_Bosgru_v3.0:6:14619346:14755558:-1 gene:ENSBGRG00000010223.1 transcript:ENSBGRT00000018759.1 gene_biotype:protein_coding transcript_biotype:protein_coding gene_symbol:STX18 description:syntaxin 18 [Source:HGNC Symbol;Acc:HGNC:15942]	20	8	9	8	354	40.5	6.29	18.42	123	129.1	123.5	82.2	55.3	51	0.003314	1.99257
ENSBGRP00000011111.1		pep primary_assembly:LU_Bosgru_v3.0:23:8029473:8047482:1 gene:ENSBGRG00000006896.1 transcript:ENSBGRT00000012770.1 gene_biotype:protein_coding transcript_biotype:protein_coding gene_symbol:TRIP13 description:thyroid hormone receptor interactor 13 [Source:HGNC Symbol;Acc:HGNC:12307]	13	5	5	5	432	48.6	6.09	13.62	114.2	121.4	116.5	82.9	56.8	58.3	0.00415874	1.77828
ENSBGRP00000015035.1		pep primary_assembly:LU_Bosgru_v3.0:10:50585792:50718378:-1 gene:ENSBGRG00000009411.1 transcript:ENSBGRT00000017315.1 gene_biotype:protein_coding transcript_biotype:protein_coding gene_symbol:AK9 description:adenylate kinase 9 [Source:HGNC Symbol;Acc:HGNC:33814]	5	7	7	7	1902	219.9	4.98	11.48	110.4	133.9	131.7	62.8	55.9	46.4	0.00137438	2.27741
ENSBGRP00000018368.1		pep primary_assembly:LU_Bosgru_v3.0:1:151994913:152029128:-1 gene:ENSBGRG00000011685.1 transcript:ENSBGRT00000021279.1 gene_biotype:protein_coding transcript_biotype:protein_coding gene_symbol:LCA5L description:lebercilin LCA5 like [Source:HGNC Symbol;Acc:HGNC:1255]	8	6	6	6	670	76.3	9.45	13.54	128	137.7	132.4	46.2	43.9	38.9	1.43475e-05	3.08605
ENSBGRP00000025426.1	Olr1468	pep primary_assembly:LU_Bosgru_v3.0:23:52275771:52284329:-1 gene:ENSBGRG00000015970.1 transcript:ENSBGRT00000029348.1 gene_biotype:protein_coding transcript_biotype:protein_coding gene_symbol:HMGCS1 description:3-hydroxy-3-methylglutaryl-CoA synthase 1 [Source:HGNC Symbol;Acc:HGNC:5007]	15	7	8	7	520	57.4	5.68	13.2	131.3	117.5	130.1	71.4	64.1	65.8	0.000276552	1.88227
ENSBGRP00000029260.1		pep primary_assembly:LU_Bosgru_v3.0:20:65131421:65142019:-1 gene:ENSBGRG00000018426.1 transcript:ENSBGRT00000033876.1 gene_biotype:protein_coding transcript_biotype:protein_coding gene_symbol:LIPE description:lipase E, hormone sensitive type [Source:HGNC Symbol;Acc:HGNC:6621]	8	6	6	6	773	84.2	6.74	15.46	117.8	134.9	130.4	52.8	77.5	68.9	0.00229523	1.92319
ENSBGRP00000008798.1	EWI3	pep primary_assembly:LU_Bosgru_v3.0:19:30413927:30415228:-1 gene:ENSBGRG00000005480.1 transcript:ENSBGRT00000010123.1 gene_biotype:protein_coding transcript_biotype:protein_coding	22	4	11	4	153	17	12.48	28.86	134.5	142	142.1	41.1	43.8	41.2	3.34492e-06	3.31959
ENSBGRP00000017139.1	WDR67	pep primary_assembly:LU_Bosgru_v3.0:12:53141622:53144688:-1 gene:ENSBGRG00000010860.1 transcript:ENSBGRT00000019814.1 gene_biotype:protein_coding transcript_biotype:protein_coding	25	4	7	4	168	19.3	9.31	11.94	136.1	140.4	137.1	54.6	45.8	42.9	1.77976e-05	2.88625
ENSBGRP00000031142.1		pep primary_assembly:LU_Bosgru_v3.0:29:8167394:8169806:-1 gene:ENSBGRG00000019562.1 transcript:ENSBGRT00000036016.1 gene_biotype:protein_coding transcript_biotype:protein_coding gene_symbol:DRAP1 description:DR1 associated protein 1 [Source:HGNC Symbol;Acc:HGNC:3019]	17	3	5	3	175	19.3	8.7	14.43	121.2	119.6	108.6	81.5	76.1	71.8	0.00118236	1.5231
ENSBGRP00000036279.1		pep primary_assembly:LU_Bosgru_v3.0:21:46493653:46906253:-1 gene:ENSBGRG00000022704.1 transcript:ENSBGRT00000041977.1 gene_biotype:protein_coding transcript_biotype:protein_coding gene_symbol:DYM description:dymeclin [Source:HGNC Symbol;Acc:HGNC:21317]	7	6	8	6	724	82.4	6.23	15.87	121.5	126.4	128.5	70.5	68.3	60.7	8.32497e-05	1.88672
ENSBGRP00000017132.1	ZNF345	pep primary_assembly:LU_Bosgru_v3.0:2:109343693:109386805:-1 gene:ENSBGRG00000010639.1 transcript:ENSBGRT00000019804.1 gene_biotype:protein_coding transcript_biotype:protein_coding gene_symbol:WDSUB1 description:WD repeat, sterile alpha motif and U-box domain containing 1 [Source:HGNC Symbol;Acc:HGNC:26697]	9	3	4	3	487	53.9	5.72	12.25	128.4	133.4	133.7	67.7	59.9	53.6	8.61666e-05	2.18267
ENSBGRP00000033915.1		pep primary_assembly:LU_Bosgru_v3.0:22:10810208:10850616:-1 gene:ENSBGRG00000021259.1 transcript:ENSBGRT00000039208.1 gene_biotype:protein_coding transcript_biotype:protein_coding gene_symbol:PFKFB4 description:6-phosphofructo-2-kinase/fructose-2,6-biphosphatase 4 [Source:HGNC Symbol;Acc:HGNC:8875]	12	7	9	5	585	66.5	8.13	18.65	112.7	106.9	112.5	74.9	66.3	58.4	0.00100018	1.66383
ENSBGRP00000007030.1		pep primary_assembly:LU_Bosgru_v3.0:1:71762461:71809861:-1 gene:ENSBGRG00000004390.1 transcript:ENSBGRT00000008070.1 gene_biotype:protein_coding transcript_biotype:protein_coding gene_symbol:IQCB1 description:IQ motif containing B1 [Source:HGNC Symbol;Acc:HGNC:28949]	10	6	6	6	597	68.3	9.41	14.19	120.3	132.8	128.2	54.2	60.2	56.8	6.51493e-05	2.22722
ENSBGRP00000008953.1	SHP	pep primary_assembly:LU_Bosgru_v3.0:11:14473152:14534818:-1 gene:ENSBGRG00000005578.1 transcript:ENSBGRT00000010301.1 gene_biotype:protein_coding transcript_biotype:protein_coding gene_symbol:BHMT description:betaine--homocysteine S-methyltransferase [Source:HGNC Symbol;Acc:HGNC:1047]	11	4	6	4	406	44.6	7.25	15.78	129.5	105.4	121.2	56.5	61.6	65.6	0.00159357	1.93849
ENSBGRP00000038220.1		pep primary_assembly:LU_Bosgru_v3.0:24:12658359:12684685:1 gene:ENSBGRG00000023959.1 transcript:ENSBGRT00000044278.1 gene_biotype:protein_coding transcript_biotype:protein_coding gene_symbol:CRISP2 description:cysteine rich secretory protein 2 [Source:HGNC Symbol;Acc:HGNC:12024]	19	5	6	5	244	27.1	7.23	12.83	123.3	134.5	127.6	63.1	64.7	67.4	5.43091e-05	1.97439
ENSBGRP00000035346.1		pep primary_assembly:LU_Bosgru_v3.0:16:18971871:19020990:1 gene:ENSBGRG00000022069.1 transcript:ENSBGRT00000040874.1 gene_biotype:protein_coding transcript_biotype:protein_coding gene_symbol:MGAT4D description:MGAT4 family member D [Source:HGNC Symbol;Acc:HGNC:43619]	16	6	6	6	376	43.8	8.62	12.9	142.6	134.2	130.6	63	61.6	56.3	5.1129e-05	2.25207
ENSBGRP00000001322.1	UNQ582/PRO1152	pep primary_assembly:LU_Bosgru_v3.0:3:54518364:54538389:-1 gene:ENSBGRG00000000843.1 transcript:ENSBGRT00000001522.1 gene_biotype:protein_coding transcript_biotype:protein_coding gene_symbol:DR1 description:down-regulator of transcription 1 [Source:HGNC Symbol;Acc:HGNC:3017]	12	2	4	2	176	19.4	4.75	13.3	112.7	120.5	114.8	78.9	78.2	72.9	0.000196163	1.51304
ENSBGRP00000017393.1	DNAHL1	pep primary_assembly:LU_Bosgru_v3.0:6:26456114:26456803:1 gene:ENSBGRG00000011033.1 transcript:ENSBGRT00000020118.1 gene_biotype:protein_coding transcript_biotype:protein_coding gene_symbol:NAA11 description:N(alpha)-acetyltransferase 11, NatA catalytic subunit [Source:HGNC Symbol;Acc:HGNC:28125]	16	4	5	3	229	25.8	5.64	10.55	114.6	125.6	126.5	70.7	56.2	50.2	0.000922739	2.07058
ENSBGRP00000014479.1	KIAA0408	pep primary_assembly:LU_Bosgru_v3.0:14:60109588:60195988:1 gene:ENSBGRG00000009089.1 transcript:ENSBGRT00000016665.1 gene_biotype:protein_coding transcript_biotype:protein_coding gene_symbol:TDRD5 description:tudor domain containing 5 [Source:HGNC Symbol;Acc:HGNC:20614]	6	7	7	7	1039	116.7	6.62	15.35	111.7	117.1	119.3	65.6	66	58.7	8.76678e-05	1.82922
ENSBGRP00000026729.1	BORCS6	pep primary_assembly:LU_Bosgru_v3.0:21:59825229:59935845:-1 gene:ENSBGRG00000016802.1 transcript:ENSBGRT00000030852.1 gene_biotype:protein_coding transcript_biotype:protein_coding gene_symbol:PIGN description:phosphatidylinositol glycan anchor biosynthesis class N [Source:HGNC Symbol;Acc:HGNC:8967]	6	6	10	6	931	105.3	7.96	20.45	129.6	125.7	131.8	58.1	47	42.3	9.05257e-05	2.62619
ENSBGRP00000013042.1	Tuba3	pep primary_assembly:LU_Bosgru_v3.0:28:3057703:3059057:-1 gene:ENSBGRG00000008242.1 transcript:ENSBGRT00000015049.1 gene_biotype:protein_coding transcript_biotype:protein_coding	16	5	5	1	346	39.9	6.67	11.35	111.6	123.4	116	79.3	65.9	68.3	0.00103651	1.64403
ENSBGRP00000012102.1	BRIX	pep primary_assembly:LU_Bosgru_v3.0:28:16525069:16551527:-1 gene:ENSBGRG00000007383.1 transcript:ENSBGRT00000013953.1 gene_biotype:protein_coding transcript_biotype:protein_coding gene_symbol:POLB description:DNA polymerase beta [Source:HGNC Symbol;Acc:HGNC:9174]	11	6	7	6	486	54.7	9.8	18.59	118.9	121.3	121.5	93.3	70.1	65.9	0.00672014	1.57741
ENSBGRP00000032168.1		pep primary_assembly:LU_Bosgru_v3.0:26:3690215:3718119:-1 gene:ENSBGRG00000019714.1 transcript:ENSBGRT00000037222.1 gene_biotype:protein_coding transcript_biotype:protein_coding gene_symbol:WIPI2 description:WD repeat domain, phosphoinositide interacting 2 [Source:HGNC Symbol;Acc:HGNC:32225]	12	4	5	4	455	49.6	6.07	14.38	114.6	123.4	119.5	75.1	65.2	74.8	0.000326966	1.66202
ENSBGRP00000022009.1	PCDHA4	pep primary_assembly:LU_Bosgru_v3.0:26:43572916:43581213:-1 gene:ENSBGRG00000013794.1 transcript:ENSBGRT00000025396.1 gene_biotype:protein_coding transcript_biotype:protein_coding	24	6	6	6	361	39.1	5.07	10.77	121.4	136.8	128.4	51.8	60.3	51	0.000154753	2.37032
ENSBGRP00000011000.1	FMO5	pep primary_assembly:LU_Bosgru_v3.0:20:9777210:9804663:-1 gene:ENSBGRG00000006717.1 transcript:ENSBGRT00000012636.1 gene_biotype:protein_coding transcript_biotype:protein_coding gene_symbol:CYB5B description:cytochrome b5 type B [Source:HGNC Symbol;Acc:HGNC:24374]	12	2	4	2	177	19.4	5.39	12.74	111.4	113.5	108.8	91.8	64	65.6	0.0147643	1.50723
ENSBGRP00000011006.1		pep primary_assembly:LU_Bosgru_v3.0:2:10865261:10866604:-1 gene:ENSBGRG00000006850.1 transcript:ENSBGRT00000012644.1 gene_biotype:protein_coding transcript_biotype:protein_coding	27	3	7	3	128	14	3.98	17.11	170.3	110.7	121.5	56.7	52.6	39.6	0.0113451	2.70316
ENSBGRP00000037202.1		pep primary_assembly:LU_Bosgru_v3.0:X:59439598:59445341:-1 gene:ENSBGRG00000023217.1 transcript:ENSBGRT00000043048.1 gene_biotype:protein_coding transcript_biotype:protein_coding	11	5	6	1	501	56.7	6.52	12.04	121	144.4	130	46.3	20.7	19.2	0.000754981	4.58701
ENSBGRP00000026348.1	PABP5	pep primary_assembly:LU_Bosgru_v3.0:8:45631639:45633653:1 gene:ENSBGRG00000016599.1 transcript:ENSBGRT00000030416.1 gene_biotype:protein_coding transcript_biotype:protein_coding	10	2	6	1	262	29.6	9.33	16.49	113.5	170.6	148.3	35.2	31.7	21	0.00259067	4.91923
ENSBGRP00000030771.1		pep primary_assembly:LU_Bosgru_v3.0:21:31770774:31771292:1 gene:ENSBGRG00000019384.1 transcript:ENSBGRT00000035593.1 gene_biotype:protein_coding transcript_biotype:protein_coding gene_symbol:CETN1 description:centrin 1 [Source:HGNC Symbol;Acc:HGNC:1866]	27	5	8	4	172	19.7	4.94	12.72	121.8	129.9	116.6	47	56.8	54.6	0.0001372	2.32513
ENSBGRP00000034383.1		pep primary_assembly:LU_Bosgru_v3.0:X:114200189:114283219:1 gene:ENSBGRG00000021428.1 transcript:ENSBGRT00000039757.1 gene_biotype:protein_coding transcript_biotype:protein_coding	6	6	6	6	1190	134.4	4.83	8.98	133.8	134.4	144.4	57.4	50.2	47.7	4.47448e-05	2.65679
ENSBGRP00000026061.1		pep primary_assembly:LU_Bosgru_v3.0:15:20407078:20419069:1 gene:ENSBGRG00000016325.1 transcript:ENSBGRT00000030075.1 gene_biotype:protein_coding transcript_biotype:protein_coding gene_symbol:LAMP1 description:lysosomal associated membrane protein 1 [Source:HGNC Symbol;Acc:HGNC:6499]	8	3	5	3	409	44.1	8.1	12.41	127.8	123.4	113.3	53.4	73.7	69.9	0.00179748	1.85025
ENSBGRP00000008197.1	F52C9.6	pep primary_assembly:LU_Bosgru_v3.0:17:52665304:52676008:-1 gene:ENSBGRG00000005139.1 transcript:ENSBGRT00000009438.1 gene_biotype:protein_coding transcript_biotype:protein_coding gene_symbol:TRAPPC6B description:trafficking protein particle complex 6B [Source:HGNC Symbol;Acc:HGNC:23066]	23	4	6	4	168	19	8.57	14.24	120.4	118.1	122.5	65	58.3	54.7	4.8877e-05	2.02809
ENSBGRP00000030981.1		pep primary_assembly:LU_Bosgru_v3.0:29:25970292:26000940:1 gene:ENSBGRG00000019457.1 transcript:ENSBGRT00000035842.1 gene_biotype:protein_coding transcript_biotype:protein_coding description:adipogenesis associated Mth938 domain containing [Source:HGNC Symbol;Acc:HGNC:30205]	23	3	5	3	128	14	7.97	14.26	127.6	119.1	123.4	77.3	74.2	69.4	0.000121555	1.67542
ENSBGRP00000022169.1	Ccdc136	pep primary_assembly:LU_Bosgru_v3.0:4:14572266:14634182:1 gene:ENSBGRG00000013883.1 transcript:ENSBGRT00000025576.1 gene_biotype:protein_coding transcript_biotype:protein_coding gene_symbol:DNAJB6 description:DnaJ heat shock protein family (Hsp40) member B6 [Source:HGNC Symbol;Acc:HGNC:14888]	14	4	7	1	316	34.8	9.57	11.2	134.4	129.6	134	47.6	38.1	36.7	1.65343e-05	3.25163
ENSBGRP00000004443.1		pep primary_assembly:LU_Bosgru_v3.0:5:77652804:77671119:-1 gene:ENSBGRG00000002692.1 transcript:ENSBGRT00000005092.1 gene_biotype:protein_coding transcript_biotype:protein_coding gene_symbol:RACGAP1 description:Rac GTPase activating protein 1 [Source:HGNC Symbol;Acc:HGNC:9804]	11	7	7	7	632	70.8	8.81	13.31	123.6	132.6	130.5	42.2	59.6	51.8	0.000169943	2.51758
ENSBGRP00000037463.1		pep primary_assembly:LU_Bosgru_v3.0:20:51561764:51563759:-1 gene:ENSBGRG00000023461.1 transcript:ENSBGRT00000043379.1 gene_biotype:protein_coding transcript_biotype:protein_coding gene_symbol:TMEM190 description:transmembrane protein 190 [Source:HGNC Symbol;Acc:HGNC:29632]	21	3	5	3	180	19.7	5.11	9.02	114.5	125	121	80.5	75.3	75.1	0.000256984	1.56128
ENSBGRP00000007102.1		pep primary_assembly:LU_Bosgru_v3.0:3:41128068:41138615:1 gene:ENSBGRG00000004420.1 transcript:ENSBGRT00000008148.1 gene_biotype:protein_coding transcript_biotype:protein_coding gene_symbol:DDX20 description:DEAD-box helicase 20 [Source:HGNC Symbol;Acc:HGNC:2743]	6	4	5	4	825	92.7	6.76	14.69	115.8	127.3	120.8	81.6	69.5	68.8	0.000838268	1.65484
ENSBGRP00000008508.1	KIAA1780	pep primary_assembly:LU_Bosgru_v3.0:17:75099482:75116830:1 gene:ENSBGRG00000005277.1 transcript:ENSBGRT00000009793.1 gene_biotype:protein_coding transcript_biotype:protein_coding gene_symbol:ADSS1 description:adenylosuccinate synthase 1 [Source:HGNC Symbol;Acc:HGNC:20093]	13	5	6	5	549	59.4	9.64	11.92	105.3	137.7	123.7	75.4	48.5	42.2	0.00846141	2.20771
ENSBGRP00000025996.1		pep primary_assembly:LU_Bosgru_v3.0:3:20380907:20387775:1 gene:ENSBGRG00000016367.1 transcript:ENSBGRT00000029996.1 gene_biotype:protein_coding transcript_biotype:protein_coding	15	2	4	2	202	22	7.97	14.78	119.9	139	132.7	61.7	57.3	47.1	0.000448099	2.35762
ENSBGRP00000006956.1	SNRPF	pep primary_assembly:LU_Bosgru_v3.0:17:21251366:21320803:1 gene:ENSBGRG00000004285.1 transcript:ENSBGRT00000007978.1 gene_biotype:protein_coding transcript_biotype:protein_coding gene_symbol:FANCI description:FA complementation group I [Source:HGNC Symbol;Acc:HGNC:25568]	5	7	7	7	1327	149.4	6.52	16.42	114.6	120.1	116.2	67	66.5	66.7	6.76472e-06	1.75275
ENSBGRP00000017005.1	MTBP	pep primary_assembly:LU_Bosgru_v3.0:24:18278405:18293715:-1 gene:ENSBGRG00000010763.1 transcript:ENSBGRT00000019661.1 gene_biotype:protein_coding transcript_biotype:protein_coding gene_symbol:RSPH9 description:radial spoke head component 9 [Source:HGNC Symbol;Acc:HGNC:21057]	26	6	7	6	276	31.3	5.57	12.4	125.3	127.6	131.1	62.5	66.6	62.3	8.09711e-06	2.00627
ENSBGRP00000027092.1		pep primary_assembly:LU_Bosgru_v3.0:12:69934166:69941115:-1 gene:ENSBGRG00000016977.1 transcript:ENSBGRT00000031265.1 gene_biotype:protein_coding transcript_biotype:protein_coding	29	6	7	1	166	18.7	8.35	15.61	118.1	133.7	122.8	52.3	57.5	54.5	0.000134279	2.27998
ENSBGRP00000021599.1	ADAMTS15	pep primary_assembly:LU_Bosgru_v3.0:14:40627596:40660147:-1 gene:ENSBGRG00000013561.1 transcript:ENSBGRT00000024912.1 gene_biotype:protein_coding transcript_biotype:protein_coding gene_symbol:NMNAT1 description:nicotinamide nucleotide adenylyltransferase 1 [Source:HGNC Symbol;Acc:HGNC:17877]	22	5	6	5	281	32.2	8.69	11.16	119	125.9	126.1	99.4	58.9	61.8	0.0191693	1.6856
ENSBGRP00000026402.1	PPP4	pep primary_assembly:LU_Bosgru_v3.0:8:47481633:47487165:-1 gene:ENSBGRG00000016616.1 transcript:ENSBGRT00000030473.1 gene_biotype:protein_coding transcript_biotype:protein_coding	12	2	3	2	206	22.3	9.04	11.61	127.7	135.5	130.2	83.5	81.4	66.3	0.000779701	1.70156
ENSBGRP00000028647.1		pep primary_assembly:LU_Bosgru_v3.0:20:39374743:39377140:-1 gene:ENSBGRG00000018120.1 transcript:ENSBGRT00000033173.1 gene_biotype:protein_coding transcript_biotype:protein_coding gene_symbol:HSBP1 description:heat shock factor binding protein 1 [Source:HGNC Symbol;Acc:HGNC:5203]	57	4	4	4	76	8.5	4.36	11.65	123.8	109.4	111.4	74.5	62.7	53.1	0.00255365	1.81083
ENSBGRP00000020296.1	SDH2	pep primary_assembly:LU_Bosgru_v3.0:13:52413690:52442114:-1 gene:ENSBGRG00000012533.1 transcript:ENSBGRT00000023482.1 gene_biotype:protein_coding transcript_biotype:protein_coding gene_symbol:SAAL1 description:serum amyloid A like 1 [Source:HGNC Symbol;Acc:HGNC:25158]	10	4	4	4	475	53.4	4.54	7.47	115.6	128.2	115.8	70.1	63.7	71.5	0.000433095	1.75158
ENSBGRP00000020191.1	HARS2	pep primary_assembly:LU_Bosgru_v3.0:22:9282455:9285671:-1 gene:ENSBGRG00000012724.1 transcript:ENSBGRT00000023360.1 gene_biotype:protein_coding transcript_biotype:protein_coding gene_symbol:PRSS45P description:serine protease 45, pseudogene [Source:HGNC Symbol;Acc:HGNC:30717]	12	3	4	3	327	36.7	8.62	12.67	117	129.5	127.8	68.1	57	57.4	0.000279298	2.05096
ENSBGRP00000025987.1	UNQ637/PRO1266	pep primary_assembly:LU_Bosgru_v3.0:7:21945480:21963061:1 gene:ENSBGRG00000016262.1 transcript:ENSBGRT00000029987.1 gene_biotype:protein_coding transcript_biotype:protein_coding gene_symbol:PTPDC1 description:protein tyrosine phosphatase domain containing 1 [Source:HGNC Symbol;Acc:HGNC:30184]	7	6	7	6	796	89.4	7.8	13.75	124.8	135.4	131.6	53.8	58.1	47.8	5.63615e-05	2.45335
ENSBGRP00000004607.1	PSEC0024	pep primary_assembly:LU_Bosgru_v3.0:1:47985374:48045031:1 gene:ENSBGRG00000002818.1 transcript:ENSBGRT00000005279.1 gene_biotype:protein_coding transcript_biotype:protein_coding gene_symbol:TBC1D23 description:TBC1 domain family member 23 [Source:HGNC Symbol;Acc:HGNC:25622]	6	4	7	4	700	78.5	5.36	14.07	109.5	114.5	113.6	91.9	65.7	63.7	0.0136171	1.52553
ENSBGRP00000005102.1	MSTP019	pep primary_assembly:LU_Bosgru_v3.0:2:141389694:141603986:1 gene:ENSBGRG00000003127.1 transcript:ENSBGRT00000005849.1 gene_biotype:protein_coding transcript_biotype:protein_coding gene_symbol:GULP1 description:GULP PTB domain containing engulfment adaptor 1 [Source:HGNC Symbol;Acc:HGNC:18649]	10	4	6	4	387	43.7	7.99	10.21	120	116.4	123.5	87.7	63.5	59	0.00548173	1.71218
ENSBGRP00000004471.1		pep primary_assembly:LU_Bosgru_v3.0:2:35849864:36010669:1 gene:ENSBGRG00000002736.1 transcript:ENSBGRT00000005121.1 gene_biotype:protein_coding transcript_biotype:protein_coding gene_symbol:PECR description:peroxisomal trans-2-enoyl-CoA reductase [Source:HGNC Symbol;Acc:HGNC:18281]	19	4	5	4	318	34.3	8.73	11.63	91.3	111.9	104.3	76.7	60.3	61	0.0105535	1.55303
ENSBGRP00000023332.1		pep primary_assembly:LU_Bosgru_v3.0:5:54415461:54540817:1 gene:ENSBGRG00000010558.1 transcript:ENSBGRT00000026907.1 gene_biotype:protein_coding transcript_biotype:protein_coding gene_symbol:MON2 description:MON2 homolog, regulator of endosome-to-Golgi trafficking [Source:HGNC Symbol;Acc:HGNC:29177]	3	5	6	5	1719	190.3	6.21	10.82	111	119.9	117.5	86.3	73.9	70.6	0.00200565	1.50953
ENSBGRP00000008706.1	ACAT	pep primary_assembly:LU_Bosgru_v3.0:8:11432169:11438507:-1 gene:ENSBGRG00000005389.1 transcript:ENSBGRT00000010021.1 gene_biotype:protein_coding transcript_biotype:protein_coding description:F-box and WD repeat domain containing 9 [Source:HGNC Symbol;Acc:HGNC:28136]	12	5	5	4	458	50.6	6.83	14.91	116.8	119.8	114.9	78.6	69	64.9	0.000421777	1.65412
ENSBGRP00000017440.1	WAP12	pep primary_assembly:LU_Bosgru_v3.0:16:4163361:4577420:1 gene:ENSBGRG00000011004.1 transcript:ENSBGRT00000020175.1 gene_biotype:protein_coding transcript_biotype:protein_coding gene_symbol:ARHGAP10 description:Rho GTPase activating protein 10 [Source:HGNC Symbol;Acc:HGNC:26099]	6	5	5	5	785	89.3	7.43	11.15	116.7	112.2	113.2	70.5	76	74.5	4.60353e-05	1.54796
ENSBGRP00000011670.1	44472	pep primary_assembly:LU_Bosgru_v3.0:24:23174202:23531717:-1 gene:ENSBGRG00000007250.1 transcript:ENSBGRT00000013456.1 gene_biotype:protein_coding transcript_biotype:protein_coding gene_symbol:DNAH8 description:dynein axonemal heavy chain 8 [Source:HGNC Symbol;Acc:HGNC:2952]	1	3	4	3	4493	514.9	6.3	9.11	116.5	129.2	130.5	71	60.6	52.1	0.000811571	2.0479
ENSBGRP00000018347.1	TAD3	pep primary_assembly:LU_Bosgru_v3.0:7:116995750:117037284:-1 gene:ENSBGRG00000011688.1 transcript:ENSBGRT00000021261.1 gene_biotype:protein_coding transcript_biotype:protein_coding gene_symbol:CEP44 description:centrosomal protein 44 [Source:HGNC Symbol;Acc:HGNC:29356]	13	5	5	5	414	46.5	6.02	10.44	127.4	117.6	125	73.4	63.2	59.2	0.000353764	1.88968
ENSBGRP00000023810.1		pep primary_assembly:LU_Bosgru_v3.0:24:26700203:26712634:-1 gene:ENSBGRG00000014897.1 transcript:ENSBGRT00000027445.1 gene_biotype:protein_coding transcript_biotype:protein_coding gene_symbol:ARMC12 description:armadillo repeat containing 12 [Source:HGNC Symbol;Acc:HGNC:21099]	11	4	5	4	338	38.1	7.58	14.96	125.5	128.5	126.6	64.4	56	49.7	8.61821e-05	2.23751
ENSBGRP00000028630.1		pep primary_assembly:LU_Bosgru_v3.0:27:1421452:1467258:1 gene:ENSBGRG00000018122.1 transcript:ENSBGRT00000033151.1 gene_biotype:protein_coding transcript_biotype:protein_coding gene_symbol:GNPAT description:glyceronephosphate O-acyltransferase [Source:HGNC Symbol;Acc:HGNC:4416]	8	5	6	5	680	77.6	7.53	14.98	122.1	116.3	116.8	61.3	75.9	69.6	0.000430103	1.7176
ENSBGRP00000027663.1		pep primary_assembly:LU_Bosgru_v3.0:19:63002083:63029142:-1 gene:ENSBGRG00000017443.1 transcript:ENSBGRT00000031966.1 gene_biotype:protein_coding transcript_biotype:protein_coding gene_symbol:DGKE description:diacylglycerol kinase epsilon [Source:HGNC Symbol;Acc:HGNC:2852]	9	4	5	4	564	63.6	7.44	10.14	110.3	128	124.4	83.4	70.3	64.6	0.00342847	1.66148
ENSBGRP00000009327.1		pep primary_assembly:LU_Bosgru_v3.0:16:32482664:32632778:-1 gene:ENSBGRG00000005499.1 transcript:ENSBGRT00000010741.1 gene_biotype:protein_coding transcript_biotype:protein_coding gene_symbol:LARP1B description:La ribonucleoprotein 1B [Source:HGNC Symbol;Acc:HGNC:24704]	6	6	7	6	1113	126.7	7.14	14.78	112.4	132.6	130.1	61.9	58	53.4	0.000591386	2.16445
ENSBGRP00000010861.1	KIAA0355	pep primary_assembly:LU_Bosgru_v3.0:19:15109358:15133787:-1 gene:ENSBGRG00000006704.1 transcript:ENSBGRT00000012465.1 gene_biotype:protein_coding transcript_biotype:protein_coding gene_symbol:WDR45B description:WD repeat domain 45B [Source:HGNC Symbol;Acc:HGNC:25072]	10	3	3	3	344	38.1	7.59	10.52	116.6	111.5	115	77.2	76.6	68.4	0.000232579	1.5441
ENSBGRP00000002854.1	KIAA1686	pep primary_assembly:LU_Bosgru_v3.0:2:62576871:62703604:1 gene:ENSBGRG00000001762.1 transcript:ENSBGRT00000003251.1 gene_biotype:protein_coding transcript_biotype:protein_coding gene_symbol:STAT4 description:signal transducer and activator of transcription 4 [Source:HGNC Symbol;Acc:HGNC:11365]	6	4	5	4	748	85.8	6.61	10.6	102.6	122.4	114.4	52.1	72.7	86.9	0.021546	1.60321
ENSBGRP00000011731.1	GPN3	pep primary_assembly:LU_Bosgru_v3.0:28:626797:681502:-1 gene:ENSBGRG00000007402.1 transcript:ENSBGRT00000013533.1 gene_biotype:protein_coding transcript_biotype:protein_coding gene_symbol:AGPAT5 description:1-acylglycerol-3-phosphate O-acyltransferase 5 [Source:HGNC Symbol;Acc:HGNC:20886]	9	3	3	3	397	44.9	8.92	9.15	120.2	118.2	117.8	96.8	53.2	53	0.0248703	1.75468
ENSBGRP00000002644.1	AQP5	pep primary_assembly:LU_Bosgru_v3.0:3:55632650:55678966:1 gene:ENSBGRG00000001614.1 transcript:ENSBGRT00000003005.1 gene_biotype:protein_coding transcript_biotype:protein_coding gene_symbol:GLMN description:glomulin, FKBP associated protein [Source:HGNC Symbol;Acc:HGNC:14373]	7	5	7	5	592	67.6	5.25	17.62	114.4	129.5	126.9	72.4	60.1	59.1	0.000701224	1.93528
ENSBGRP00000014124.1	NRIP2	pep primary_assembly:LU_Bosgru_v3.0:9:15970331:15978966:-1 gene:ENSBGRG00000008803.1 transcript:ENSBGRT00000016272.1 gene_biotype:protein_coding transcript_biotype:protein_coding gene_symbol:ENTPD2 description:ectonucleoside triphosphate diphosphohydrolase 2 [Source:HGNC Symbol;Acc:HGNC:3364]	8	4	6	4	495	53.8	8.25	15.23	130.7	123.6	126.2	78.1	64.3	62	0.000417843	1.86155
ENSBGRP00000019583.1	MTSS2	pep primary_assembly:LU_Bosgru_v3.0:22:9241125:9247001:-1 gene:ENSBGRG00000012408.1 transcript:ENSBGRT00000022676.1 gene_biotype:protein_coding transcript_biotype:protein_coding	13	5	6	5	409	44.9	8.13	16.62	133.2	137.6	141.5	64.3	56.3	52.5	4.63824e-05	2.38186
ENSBGRP00000018079.1		pep primary_assembly:LU_Bosgru_v3.0:5:121586757:121595553:1 gene:ENSBGRG00000011415.1 transcript:ENSBGRT00000020944.1 gene_biotype:protein_coding transcript_biotype:protein_coding	28	4	4	4	201	22.2	6.65	7.25	133.5	131	134.9	48.5	57.8	55.7	1.29112e-05	2.46543
ENSBGRP00000030618.1		pep primary_assembly:LU_Bosgru_v3.0:25:40805608:40892208:-1 gene:ENSBGRG00000019307.1 transcript:ENSBGRT00000035419.1 gene_biotype:protein_coding transcript_biotype:protein_coding gene_symbol:PDZD8 description:PDZ domain containing 8 [Source:HGNC Symbol;Acc:HGNC:26974]	4	4	4	4	998	111.1	6.86	10.94	112.3	125.1	120	83.4	63.9	58.4	0.0039168	1.73748
ENSBGRP00000002631.1	UBE2D3	pep primary_assembly:LU_Bosgru_v3.0:7:112200652:112234490:-1 gene:ENSBGRG00000001612.1 transcript:ENSBGRT00000002992.1 gene_biotype:protein_coding transcript_biotype:protein_coding	10	4	5	4	323	36.3	4.91	13.15	135.2	139.3	138.8	40.3	32.2	32.5	4.04742e-06	3.93619
ENSBGRP00000040553.1		pep primary_assembly:LU_Bosgru_v3.0:8:17986523:17987773:-1 gene:ENSBGRG00000025424.1 transcript:ENSBGRT00000047012.1 gene_biotype:protein_coding transcript_biotype:protein_coding gene_symbol:ACTL9 description:actin like 9 [Source:HGNC Symbol;Acc:HGNC:28494]	10	3	3	3	416	45.5	6.09	9.88	109.2	124.2	123.5	70.2	75.4	70.2	0.00081918	1.65385
ENSBGRP00000027630.1		pep primary_assembly:LU_Bosgru_v3.0:22:9812051:9939247:-1 gene:ENSBGRG00000017277.1 transcript:ENSBGRT00000031926.1 gene_biotype:protein_coding transcript_biotype:protein_coding gene_symbol:SCAP description:SREBF chaperone [Source:HGNC Symbol;Acc:HGNC:30634]	3	4	5	4	1279	139.7	7.18	8.82	110	115.6	111.4	82.3	70.4	64.7	0.00185911	1.55014
ENSBGRP00000008819.1	TIMM8B	pep primary_assembly:LU_Bosgru_v3.0:14:33840750:34010567:-1 gene:ENSBGRG00000005284.1 transcript:ENSBGRT00000010146.1 gene_biotype:protein_coding transcript_biotype:protein_coding gene_symbol:KIFAP3 description:kinesin associated protein 3 [Source:HGNC Symbol;Acc:HGNC:17060]	5	3	4	2	793	91.1	5.08	12.58	121.4	145.2	144.3	54.3	55.2	43.4	0.000577829	2.68738
ENSBGRP00000015060.1	Dlc2	pep primary_assembly:LU_Bosgru_v3.0:5:49159025:49169084:1 gene:ENSBGRG00000009271.1 transcript:ENSBGRT00000017342.1 gene_biotype:protein_coding transcript_biotype:protein_coding gene_symbol:PIP4K2C description:phosphatidylinositol-5-phosphate 4-kinase type 2 gamma [Source:HGNC Symbol;Acc:HGNC:23786]	11	5	6	5	421	47.1	6.84	12.29	115.7	125.4	121.6	65.9	62.4	60.6	5.62728e-05	1.92006
ENSBGRP00000028806.1		pep primary_assembly:LU_Bosgru_v3.0:14:87633380:87664577:1 gene:ENSBGRG00000018175.1 transcript:ENSBGRT00000033361.1 gene_biotype:protein_coding transcript_biotype:protein_coding gene_symbol:PFKFB2 description:6-phosphofructo-2-kinase/fructose-2,6-biphosphatase 2 [Source:HGNC Symbol;Acc:HGNC:8873]	9	5	7	3	531	60.8	8.28	14.54	115.2	115.6	112.4	73.2	60.8	48.8	0.00167895	1.87746
ENSBGRP00000024910.1		pep primary_assembly:LU_Bosgru_v3.0:26:43832796:43866471:-1 gene:ENSBGRG00000015126.1 transcript:ENSBGRT00000028738.1 gene_biotype:protein_coding transcript_biotype:protein_coding gene_symbol:DNAJA3 description:DnaJ heat shock protein family (Hsp40) member A3 [Source:HGNC Symbol;Acc:HGNC:11808]	12	4	4	4	480	52	9.39	8.46	108.7	119.3	114.3	88.5	64.4	65.6	0.00802967	1.56659
ENSBGRP00000004099.1		pep primary_assembly:LU_Bosgru_v3.0:4:270442:277540:-1 gene:ENSBGRG00000002517.1 transcript:ENSBGRT00000004690.1 gene_biotype:protein_coding transcript_biotype:protein_coding gene_symbol:PRSS58 description:serine protease 58 [Source:HGNC Symbol;Acc:HGNC:39125]	22	4	5	4	242	27.3	6.19	14.87	124.6	133.6	139	49	52.1	40	0.000104274	2.81502
ENSBGRP00000002246.1		pep primary_assembly:LU_Bosgru_v3.0:3:131581191:131612660:-1 gene:ENSBGRG00000001050.1 transcript:ENSBGRT00000002558.1 gene_biotype:protein_coding transcript_biotype:protein_coding gene_symbol:PASK description:PAS domain containing serine/threonine kinase [Source:HGNC Symbol;Acc:HGNC:17270]	5	6	7	6	1308	139.4	5.02	14.71	114	130.7	118.2	82.5	67.4	60.9	0.00336803	1.72154
ENSBGRP00000024995.1	COX6B	pep primary_assembly:LU_Bosgru_v3.0:10:69977602:70074204:-1 gene:ENSBGRG00000015553.1 transcript:ENSBGRT00000028835.1 gene_biotype:protein_coding transcript_biotype:protein_coding gene_symbol:DOP1A description:DOP1 leucine zipper like protein A [Source:HGNC Symbol;Acc:HGNC:21194]	3	6	7	6	2463	276.2	6.21	10.92	116.3	135.4	130.2	62.5	65.1	58.4	0.000411351	2.05323
ENSBGRP00000013010.1		pep primary_assembly:LU_Bosgru_v3.0:9:15893672:15898045:1 gene:ENSBGRG00000008193.1 transcript:ENSBGRT00000015008.1 gene_biotype:protein_coding transcript_biotype:protein_coding	12	3	7	3	275	29.5	8.25	15.94	125	112.7	118.1	89.5	40.2	39.7	0.0212544	2.10035
ENSBGRP00000022152.1		pep primary_assembly:LU_Bosgru_v3.0:12:7091447:7113380:-1 gene:ENSBGRG00000013550.1 transcript:ENSBGRT00000025557.1 gene_biotype:protein_coding transcript_biotype:protein_coding gene_symbol:ACBD5 description:acyl-CoA binding domain containing 5 [Source:HGNC Symbol;Acc:HGNC:23338]	10	5	7	5	487	54.8	5.83	10.02	115.4	113.9	115.3	61.9	60.7	53.1	3.59777e-05	1.9613
ENSBGRP00000037758.1		pep primary_assembly:LU_Bosgru_v3.0:2:119115741:119476754:-1 gene:ENSBGRG00000023567.1 transcript:ENSBGRT00000043725.1 gene_biotype:protein_coding transcript_biotype:protein_coding gene_symbol:STK39 description:serine/threonine kinase 39 [Source:HGNC Symbol;Acc:HGNC:17717]	9	5	5	4	572	63	6.49	14.43	118.7	112.6	123.9	61.3	67.2	68.4	0.000178733	1.80396
ENSBGRP00000019109.1	Pde8b	pep primary_assembly:LU_Bosgru_v3.0:20:35714079:35747762:1 gene:ENSBGRG00000012015.1 transcript:ENSBGRT00000022145.1 gene_biotype:protein_coding transcript_biotype:protein_coding gene_symbol:SLC7A5 description:solute carrier family 7 member 5 [Source:HGNC Symbol;Acc:HGNC:11063]	7	3	4	3	505	55.2	7.91	10.06	111.2	122.7	121.4	74.8	46.1	43.9	0.00390089	2.15595
ENSBGRP00000000384.1	CIPER	pep primary_assembly:LU_Bosgru_v3.0:5:82187938:82200976:-1 gene:ENSBGRG00000000289.1 transcript:ENSBGRT00000000457.1 gene_biotype:protein_coding transcript_biotype:protein_coding description:gametocyte specific factor 1 [Source:HGNC Symbol;Acc:HGNC:26565]	30	5	6	5	167	19.1	6.61	8.56	115.1	127.5	131	68.6	66.1	65.6	0.000299134	1.8652
ENSBGRP00000007025.1	VDAC3	pep primary_assembly:LU_Bosgru_v3.0:17:3943764:3953438:1 gene:ENSBGRG00000004321.1 transcript:ENSBGRT00000008064.1 gene_biotype:protein_coding transcript_biotype:protein_coding gene_symbol:SELENOS description:selenoprotein S [Source:HGNC Symbol;Acc:HGNC:30396]	29	3	3	3	188	21.2	9.67	9.11	128.7	128.7	116.5	91.8	62.8	55.7	0.00977456	1.77794
ENSBGRP00000022818.1	Trir	pep primary_assembly:LU_Bosgru_v3.0:20:64563596:64565237:-1 gene:ENSBGRG00000014288.1 transcript:ENSBGRT00000026336.1 gene_biotype:protein_coding transcript_biotype:protein_coding gene_symbol:LYPD4 description:LY6/PLAUR domain containing 4 [Source:HGNC Symbol;Acc:HGNC:28659]	20	4	4	4	245	26.8	8.68	9.88	137.1	130.8	138.5	42	44.8	46.2	4.39956e-06	3.05564
ENSBGRP00000027352.1		pep primary_assembly:LU_Bosgru_v3.0:9:16398452:16488066:-1 gene:ENSBGRG00000014034.1 transcript:ENSBGRT00000031581.1 gene_biotype:protein_coding transcript_biotype:protein_coding gene_symbol:PNPLA7 description:patatin like phospholipase domain containing 7 [Source:HGNC Symbol;Acc:HGNC:24768]	3	3	3	3	1349	148.1	7.94	10.93	117.3	125.9	120.9	75.5	62.1	61.2	0.00046715	1.83149
ENSBGRP00000011766.1	NHLRC3	pep primary_assembly:LU_Bosgru_v3.0:9:49058368:49064130:1 gene:ENSBGRG00000007384.1 transcript:ENSBGRT00000013576.1 gene_biotype:protein_coding transcript_biotype:protein_coding gene_symbol:TMEM247 description:transmembrane protein 247 [Source:HGNC Symbol;Acc:HGNC:42967]	22	4	4	4	207	23.5	4.79	9.74	112.9	128.4	116.4	63.5	78.4	69.5	0.00157801	1.69205
ENSBGRP00000010851.1	UNQ671/PRO1305	pep primary_assembly:LU_Bosgru_v3.0:5:45559630:45574862:-1 gene:ENSBGRG00000006730.1 transcript:ENSBGRT00000012455.1 gene_biotype:protein_coding transcript_biotype:protein_coding gene_symbol:AMDHD1 description:amidohydrolase domain containing 1 [Source:HGNC Symbol;Acc:HGNC:28577]	11	5	5	5	484	52.6	6.62	13.18	111.9	124	120.9	94.8	69	67.6	0.011938	1.54192
ENSBGRP00000033245.1		pep primary_assembly:LU_Bosgru_v3.0:2:18736857:18813531:1 gene:ENSBGRG00000020792.1 transcript:ENSBGRT00000038420.1 gene_biotype:protein_coding transcript_biotype:protein_coding gene_symbol:PDE6D description:phosphodiesterase 6D [Source:HGNC Symbol;Acc:HGNC:8788]	16	2	4	2	150	17.4	5.67	10.33	121.2	130	130.7	69.7	64.2	52.6	0.000381383	2.04772
ENSBGRP00000019495.1	Leng5	pep primary_assembly:LU_Bosgru_v3.0:9:473259:680609:1 gene:ENSBGRG00000011927.1 transcript:ENSBGRT00000022573.1 gene_biotype:protein_coding transcript_biotype:protein_coding gene_symbol:DAB2IP description:DAB2 interacting protein [Source:HGNC Symbol;Acc:HGNC:17294]	5	6	6	6	1274	140.2	9	10.56	117.2	114.8	117	84.2	66.7	80.7	0.00192633	1.50691
ENSBGRP00000039358.1		pep primary_assembly:LU_Bosgru_v3.0:20:63111674:63122932:-1 gene:ENSBGRG00000024737.1 transcript:ENSBGRT00000045670.1 gene_biotype:protein_coding transcript_biotype:protein_coding gene_symbol:TOMM40 description:translocase of outer mitochondrial membrane 40 [Source:HGNC Symbol;Acc:HGNC:18001]	14	3	4	3	380	39.6	7.25	7.91	118.2	113.9	115.8	84.6	65.3	72.1	0.00191976	1.56712
ENSBGRP00000002967.1	ICAM3	pep primary_assembly:LU_Bosgru_v3.0:3:100366661:100404766:1 gene:ENSBGRG00000001820.1 transcript:ENSBGRT00000003370.1 gene_biotype:protein_coding transcript_biotype:protein_coding gene_symbol:HSPB11 description:heat shock protein family B (small) member 11 [Source:HGNC Symbol;Acc:HGNC:25019]	18	3	3	3	176	20.1	6.86	7.39	135.5	123.3	126.3	52.9	45.2	38.2	0.000122039	2.82539
ENSBGRP00000009620.1	TIPE3	pep primary_assembly:LU_Bosgru_v3.0:2:100947526:101011144:1 gene:ENSBGRG00000005974.1 transcript:ENSBGRT00000011063.1 gene_biotype:protein_coding transcript_biotype:protein_coding gene_symbol:RIF1 description:replication timing regulatory factor 1 [Source:HGNC Symbol;Acc:HGNC:23207]	2	3	3	3	2462	273.3	5.48	10.31	116	118.9	122.1	58.8	74.5	84.1	0.0035719	1.64213
ENSBGRP00000032593.1		pep primary_assembly:LU_Bosgru_v3.0:26:28467125:28496980:1 gene:ENSBGRG00000020469.1 transcript:ENSBGRT00000037695.1 gene_biotype:protein_coding transcript_biotype:protein_coding gene_symbol:GDE1 description:glycerophosphodiester phosphodiesterase 1 [Source:HGNC Symbol;Acc:HGNC:29644]	9	2	2	2	331	37.6	6.84	7.51	109.8	117.3	118.5	69.3	70.1	68.6	7.64101e-05	1.66154
ENSBGRP00000040194.1		pep primary_assembly:LU_Bosgru_v3.0:18:19108108:19123555:-1 gene:ENSBGRG00000025197.1 transcript:ENSBGRT00000046603.1 gene_biotype:protein_coding transcript_biotype:protein_coding	11	4	5	4	395	45	8.29	13.18	168.6	90.6	139	69.7	70.2	66	0.0480797	1.93395
ENSBGRP00000011868.1	KIAA1500	pep primary_assembly:LU_Bosgru_v3.0:22:48214251:48337717:-1 gene:ENSBGRG00000007350.1 transcript:ENSBGRT00000013693.1 gene_biotype:protein_coding transcript_biotype:protein_coding gene_symbol:RAD18 description:RAD18 E3 ubiquitin protein ligase [Source:HGNC Symbol;Acc:HGNC:18278]	12	5	5	5	515	58.7	8.56	7.68	115.2	119.7	114.5	64.7	70.8	62.3	7.37007e-05	1.76643
ENSBGRP00000037501.1		pep primary_assembly:LU_Bosgru_v3.0:1:79171011:79197825:1 gene:ENSBGRG00000023529.1 transcript:ENSBGRT00000043425.1 gene_biotype:protein_coding transcript_biotype:protein_coding gene_symbol:LSG1 description:large 60S subunit nuclear export GTPase 1 [Source:HGNC Symbol;Acc:HGNC:25652]	6	4	5	4	649	74	6.19	10.45	120.6	112.4	119.6	81.8	72.7	71.7	0.000516465	1.5588
ENSBGRP00000008143.1	C14orf126	pep primary_assembly:LU_Bosgru_v3.0:12:75091478:75111650:-1 gene:ENSBGRG00000005009.1 transcript:ENSBGRT00000009374.1 gene_biotype:protein_coding transcript_biotype:protein_coding gene_symbol:ADNP description:activity dependent neuroprotector homeobox [Source:HGNC Symbol;Acc:HGNC:15766]	18	4	6	4	260	29.6	9.61	8.57	109.8	111.4	112.5	97.9	62.9	59.8	0.0369408	1.51269
ENSBGRP00000042842.1		pep primary_assembly:LU_Bosgru_v3.0:9:19521880:19533212:-1 gene:ENSBGRG00000026780.1 transcript:ENSBGRT00000049663.1 gene_biotype:protein_coding transcript_biotype:protein_coding gene_symbol:GPAT2 description:glycerol-3-phosphate acyltransferase 2, mitochondrial [Source:HGNC Symbol;Acc:HGNC:27168]	4	2	2	2	793	87.9	7.87	7.26	113.1	112	118.7	91.3	65.7	59.5	0.0130109	1.58799
ENSBGRP00000019321.1	TDU	pep primary_assembly:LU_Bosgru_v3.0:12:67473015:67511421:1 gene:ENSBGRG00000012235.1 transcript:ENSBGRT00000022376.1 gene_biotype:protein_coding transcript_biotype:protein_coding gene_symbol:IFT52 description:intraflagellar transport 52 [Source:HGNC Symbol;Acc:HGNC:15901]	12	5	6	5	440	49.9	5.41	10.42	115.6	123.5	120.3	67.6	68.5	61.8	6.53579e-05	1.81607
ENSBGRP00000021517.1		pep primary_assembly:LU_Bosgru_v3.0:9:7935304:7955267:-1 gene:ENSBGRG00000013534.1 transcript:ENSBGRT00000024816.1 gene_biotype:protein_coding transcript_biotype:protein_coding gene_symbol:DYNC2I2 description:WD repeat domain 34 [Source:HGNC Symbol;Acc:HGNC:28296]	10	4	7	4	536	57.7	6.1	10.95	119.8	119.9	120.5	66.1	78.5	77.8	0.000337226	1.6196
ENSBGRP00000004571.1	OR5G3P	pep primary_assembly:LU_Bosgru_v3.0:5:11347719:11348618:1 gene:ENSBGRG00000002812.1 transcript:ENSBGRT00000005245.1 gene_biotype:protein_coding transcript_biotype:protein_coding gene_symbol:CAPZA3 description:capping actin protein of muscle Z-line subunit alpha 3 [Source:HGNC Symbol;Acc:HGNC:24205]	15	5	5	5	299	35	8.1	9.32	112.9	118.9	122.2	54.6	67.3	95.2	0.0206317	1.63058
ENSBGRP00000034080.1		pep primary_assembly:LU_Bosgru_v3.0:X:1057781:1060945:-1 gene:ENSBGRG00000021357.1 transcript:ENSBGRT00000039402.1 gene_biotype:protein_coding transcript_biotype:protein_coding	11	2	3	2	253	27.1	4.61	9.39	123.4	130.9	115.2	42.4	47.8	46.6	8.72201e-05	2.70102
ENSBGRP00000040881.1		pep primary_assembly:LU_Bosgru_v3.0:19:14074267:14075502:-1 gene:ENSBGRG00000025624.1 transcript:ENSBGRT00000047403.1 gene_biotype:protein_coding transcript_biotype:protein_coding	35	4	5	4	113	12.6	9.82	13.74	117.4	119.8	116.1	77.4	67.5	69.4	0.000135748	1.64862
ENSBGRP00000003931.1	KNS2	pep primary_assembly:LU_Bosgru_v3.0:7:114618388:114635497:1 gene:ENSBGRG00000002417.1 transcript:ENSBGRT00000004511.1 gene_biotype:protein_coding transcript_biotype:protein_coding gene_symbol:PRSS55 description:serine protease 55 [Source:HGNC Symbol;Acc:HGNC:30824]	11	3	4	3	317	35.5	7.77	9.81	127	141.4	138.7	51.5	49.5	49.6	4.38991e-05	2.70319
ENSBGRP00000001079.1	KIAA0129	pep primary_assembly:LU_Bosgru_v3.0:3:115954606:115956157:1 gene:ENSBGRG00000000695.1 transcript:ENSBGRT00000001250.1 gene_biotype:protein_coding transcript_biotype:protein_coding gene_symbol:OXCT2 description:3-oxoacid CoA-transferase 2 [Source:HGNC Symbol;Acc:HGNC:18606]	6	3	5	2	449	48.9	7.02	6.37	116.9	164.8	135	49.4	54.6	54.1	0.00358893	2.63567
ENSBGRP00000027837.1		pep primary_assembly:LU_Bosgru_v3.0:15:64034386:64051859:1 gene:ENSBGRG00000017543.1 transcript:ENSBGRT00000032188.1 gene_biotype:protein_coding transcript_biotype:protein_coding gene_symbol:SPRYD7 description:SPRY domain containing 7 [Source:HGNC Symbol;Acc:HGNC:14297]	19	4	4	4	196	21.6	6.7	9.86	121.3	116.7	117.1	81.9	67.6	62.5	0.00134718	1.675
ENSBGRP00000037859.1		pep primary_assembly:LU_Bosgru_v3.0:21:12727221:12896070:1 gene:ENSBGRG00000023552.1 transcript:ENSBGRT00000043844.1 gene_biotype:protein_coding transcript_biotype:protein_coding gene_symbol:ATP9B description:ATPase phospholipid transporting 9B (putative) [Source:HGNC Symbol;Acc:HGNC:13541]	4	4	4	4	1136	127.4	7.69	7.39	105.7	127.4	122.8	81.8	64.3	59.6	0.00608291	1.73019
ENSBGRP00000017573.1		pep primary_assembly:LU_Bosgru_v3.0:7:19490030:19530034:1 gene:ENSBGRG00000010967.1 transcript:ENSBGRT00000020344.1 gene_biotype:protein_coding transcript_biotype:protein_coding gene_symbol:HABP4 description:hyaluronan binding protein 4 [Source:HGNC Symbol;Acc:HGNC:17062]	19	6	6	6	417	46	6.99	6.86	125.1	125.2	121.1	74.5	63.2	59.8	0.000236896	1.88051
ENSBGRP00000042148.1		pep primary_assembly:LU_Bosgru_v3.0:10:36862508:36877486:1 gene:ENSBGRG00000026411.1 transcript:ENSBGRT00000048873.1 gene_biotype:protein_coding transcript_biotype:protein_coding gene_symbol:FHL5 description:four and a half LIM domains 5 [Source:HGNC Symbol;Acc:HGNC:17371]	19	4	4	4	284	32.8	7.64	9.18	127.4	126.2	132.7	56.8	55.7	42.4	0.000106332	2.49387
ENSBGRP00000012959.1	Kiaa1374	pep primary_assembly:LU_Bosgru_v3.0:7:42221793:42230091:1 gene:ENSBGRG00000008186.1 transcript:ENSBGRT00000014951.1 gene_biotype:protein_coding transcript_biotype:protein_coding gene_symbol:ATP6V1G1 description:ATPase H+ transporting V1 subunit G1 [Source:HGNC Symbol;Acc:HGNC:864]	12	2	4	2	118	13.7	7.97	9.25	118.4	123.6	120.3	69.2	65.9	73.5	4.37092e-05	1.73682
ENSBGRP00000042624.1		pep primary_assembly:LU_Bosgru_v3.0:20:68213013:68248147:-1 gene:ENSBGRG00000026667.1 transcript:ENSBGRT00000049415.1 gene_biotype:protein_coding transcript_biotype:protein_coding gene_symbol:SPINT2 description:serine peptidase inhibitor, Kunitz type 2 [Source:HGNC Symbol;Acc:HGNC:11247]	14	4	5	4	250	28	7.66	11.56	119.5	144	128.7	75.6	61.8	50.9	0.00254577	2.08285
ENSBGRP00000041975.1		pep primary_assembly:LU_Bosgru_v3.0:X:40519333:40538631:-1 gene:ENSBGRG00000026319.1 transcript:ENSBGRT00000048686.1 gene_biotype:protein_coding transcript_biotype:protein_coding	13	2	5	2	183	18.6	7.18	12.53	130	109.2	123.9	67.9	37.4	36.8	0.00354876	2.55524
ENSBGRP00000042231.1		pep primary_assembly:LU_Bosgru_v3.0:6:35118726:35217190:-1 gene:ENSBGRG00000026434.1 transcript:ENSBGRT00000048967.1 gene_biotype:protein_coding transcript_biotype:protein_coding gene_symbol:RUFY3 description:RUN and FYVE domain containing 3 [Source:HGNC Symbol;Acc:HGNC:30285]	7	5	5	5	698	78.1	5.95	8.94	123.2	118.2	123.5	64.7	69.7	72.4	4.93541e-05	1.76451
ENSBGRP00000011222.1	CASS4	pep primary_assembly:LU_Bosgru_v3.0:14:18826305:18976963:1 gene:ENSBGRG00000006991.1 transcript:ENSBGRT00000012912.1 gene_biotype:protein_coding transcript_biotype:protein_coding gene_symbol:MARK1 description:microtubule affinity regulating kinase 1 [Source:HGNC Symbol;Acc:HGNC:6896]	7	5	6	5	780	87.3	9.41	9.43	114.1	115.3	119	84.6	61.4	57.5	0.0049112	1.71204
ENSBGRP00000010486.1	Tas2r12	pep primary_assembly:LU_Bosgru_v3.0:3:118233947:118242262:-1 gene:ENSBGRG00000006531.1 transcript:ENSBGRT00000012065.1 gene_biotype:protein_coding transcript_biotype:protein_coding gene_symbol:DNALI1 description:dynein axonemal light intermediate chain 1 [Source:HGNC Symbol;Acc:HGNC:14353]	14	5	5	5	258	29.7	8.5	5.57	136	144	145.3	45.8	51.1	55.3	2.21054e-05	2.79435
ENSBGRP00000022323.1	FAM49A	pep primary_assembly:LU_Bosgru_v3.0:18:25462802:25497190:-1 gene:ENSBGRG00000014028.1 transcript:ENSBGRT00000025764.1 gene_biotype:protein_coding transcript_biotype:protein_coding gene_symbol:SBSPON description:somatomedin B and thrombospondin type 1 domain containing [Source:HGNC Symbol;Acc:HGNC:30362]	19	4	4	4	372	40	8.56	7.04	123	123.3	106.3	70.3	61.1	58.1	0.00126146	1.86069
ENSBGRP00000001567.1		pep primary_assembly:LU_Bosgru_v3.0:7:54784727:54837523:1 gene:ENSBGRG00000000783.1 transcript:ENSBGRT00000001788.1 gene_biotype:protein_coding transcript_biotype:protein_coding gene_symbol:TBC1D2 description:TBC1 domain family member 2 [Source:HGNC Symbol;Acc:HGNC:18026]	5	3	3	3	925	104.9	6.33	7.84	114.3	131.9	131.7	65.2	76	62.5	0.00124646	1.85518
ENSBGRP00000030849.1		pep primary_assembly:LU_Bosgru_v3.0:5:2008017:2013255:-1 gene:ENSBGRG00000019417.1 transcript:ENSBGRT00000035683.1 gene_biotype:protein_coding transcript_biotype:protein_coding gene_symbol:CLEC12B description:C-type lectin domain family 12 member B [Source:HGNC Symbol;Acc:HGNC:31966]	6	2	5	2	316	36.1	6.65	12.36	123.1	101.1	105.7	45.9	45.2	40.3	0.000671071	2.51065
ENSBGRP00000017007.1	JNK3	pep primary_assembly:LU_Bosgru_v3.0:X:19072655:19075720:1 gene:ENSBGRG00000010760.1 transcript:ENSBGRT00000019660.1 gene_biotype:protein_coding transcript_biotype:protein_coding	5	1	2	1	403	44.4	10.37	10.89	130.9	122.4	127.7	61	30.4	32.3	0.00109666	3.08003
ENSBGRP00000000100.1		pep primary_assembly:LU_Bosgru_v3.0:1:31319321:31389403:-1 gene:ENSBGRG00000000075.1 transcript:ENSBGRT00000000131.1 gene_biotype:protein_coding transcript_biotype:protein_coding gene_symbol:LTN1 description:listerin E3 ubiquitin protein ligase 1 [Source:HGNC Symbol;Acc:HGNC:13082]	3	6	6	5	1898	213.8	6.39	14.88	112.9	124.8	125.3	68.2	56.9	61.4	0.000352148	1.94638
ENSBGRP00000004122.1		pep primary_assembly:LU_Bosgru_v3.0:4:18766981:18810846:-1 gene:ENSBGRG00000001859.1 transcript:ENSBGRT00000004715.1 gene_biotype:protein_coding transcript_biotype:protein_coding gene_symbol:TTC26 description:tetratricopeptide repeat domain 26 [Source:HGNC Symbol;Acc:HGNC:21882]	8	4	5	4	554	64.1	6.67	9.72	117.2	115.4	119.1	69.8	73.5	69.3	1.0787e-05	1.65428
ENSBGRP00000040926.1		pep primary_assembly:LU_Bosgru_v3.0:26:26004724:26255408:-1 gene:ENSBGRG00000025186.1 transcript:ENSBGRT00000047462.1 gene_biotype:protein_coding transcript_biotype:protein_coding	4	6	6	1	1627	184.9	7.27	11.1	101.5	107.7	100.2	72.5	66.6	54.3	0.00269711	1.59979
ENSBGRP00000009706.1	Hca127	pep primary_assembly:LU_Bosgru_v3.0:16:58319312:58387601:-1 gene:ENSBGRG00000005445.1 transcript:ENSBGRT00000011152.1 gene_biotype:protein_coding transcript_biotype:protein_coding gene_symbol:KNTC1 description:kinetochore associated 1 [Source:HGNC Symbol;Acc:HGNC:17255]	3	6	7	6	2204	250.5	5.91	10.42	117.8	119.3	122.3	72.2	69.1	72.8	1.01509e-05	1.67865
ENSBGRP00000026075.1	ORF34	pep primary_assembly:LU_Bosgru_v3.0:22:50679559:50913813:1 gene:ENSBGRG00000016283.1 transcript:ENSBGRT00000030101.1 gene_biotype:protein_coding transcript_biotype:protein_coding gene_symbol:ANO10 description:anoctamin 10 [Source:HGNC Symbol;Acc:HGNC:25519]	6	4	4	4	660	76.3	7.28	8.35	111.5	121.6	125.8	82.4	57	53.3	0.00534669	1.86248
ENSBGRP00000001637.1	FOXL2	pep primary_assembly:LU_Bosgru_v3.0:2:33026783:33035625:1 gene:ENSBGRG00000001002.1 transcript:ENSBGRT00000001866.1 gene_biotype:protein_coding transcript_biotype:protein_coding gene_symbol:RNF25 description:ring finger protein 25 [Source:HGNC Symbol;Acc:HGNC:14662]	13	3	3	3	459	51.4	6.32	7.37	112.4	123.3	116.6	74	69.8	74.9	0.00023026	1.61088
ENSBGRP00000025401.1	ADAMTS10	pep primary_assembly:LU_Bosgru_v3.0:11:28777534:28784283:-1 gene:ENSBGRG00000015937.1 transcript:ENSBGRT00000029319.1 gene_biotype:protein_coding transcript_biotype:protein_coding gene_symbol:DNAAF2 description:dynein axonemal assembly factor 2 [Source:HGNC Symbol;Acc:HGNC:20188]	4	3	4	3	829	90.9	5.15	6.62	115.7	122.4	122	67.6	72.1	61.4	0.000150955	1.79065
ENSBGRP00000008122.1	TNFBR	pep primary_assembly:LU_Bosgru_v3.0:9:46033789:46091486:1 gene:ENSBGRG00000004922.1 transcript:ENSBGRT00000009349.1 gene_biotype:protein_coding transcript_biotype:protein_coding gene_symbol:DYNC2LI1 description:dynein cytoplasmic 2 light intermediate chain 1 [Source:HGNC Symbol;Acc:HGNC:24595]	9	2	2	2	374	42.1	9.16	7.03	143.8	134.2	143.3	46.5	30.5	33	6.00571e-05	3.83
ENSBGRP00000013025.1	UNQ553/PRO1110	pep primary_assembly:LU_Bosgru_v3.0:4:63796782:63898100:-1 gene:ENSBGRG00000007950.1 transcript:ENSBGRT00000015030.1 gene_biotype:protein_coding transcript_biotype:protein_coding gene_symbol:DPY19L2 description:dpy-19 like 2 [Source:HGNC Symbol;Acc:HGNC:19414]	8	5	5	5	773	89.5	9.39	9.93	133.4	145	143.6	48.5	34.1	29.1	0.000113345	3.77798
ENSBGRP00000006011.1	ESR	pep primary_assembly:LU_Bosgru_v3.0:5:98714442:98879469:1 gene:ENSBGRG00000003708.1 transcript:ENSBGRT00000006892.1 gene_biotype:protein_coding transcript_biotype:protein_coding gene_symbol:LIN7A description:lin-7 homolog A, crumbs cell polarity complex component [Source:HGNC Symbol;Acc:HGNC:17787]	12	3	4	1	233	26	8.72	8.74	134.9	139.5	132.5	42.6	42.3	42.6	1.42084e-06	3.19137
ENSBGRP00000003351.1		pep primary_assembly:LU_Bosgru_v3.0:7:11165796:11241610:1 gene:ENSBGRG00000002042.1 transcript:ENSBGRT00000003820.1 gene_biotype:protein_coding transcript_biotype:protein_coding gene_symbol:UBAP1 description:ubiquitin associated protein 1 [Source:HGNC Symbol;Acc:HGNC:12461]	7	3	3	3	564	61.4	5.77	8.78	113.9	114	113.3	83.6	72.1	68	0.00110966	1.52526
ENSBGRP00000005804.1	ADDB	pep primary_assembly:LU_Bosgru_v3.0:4:75788615:75866281:-1 gene:ENSBGRG00000003561.1 transcript:ENSBGRT00000006646.1 gene_biotype:protein_coding transcript_biotype:protein_coding gene_symbol:ASZ1 description:ankyrin repeat, SAM and basic leucine zipper domain containing 1 [Source:HGNC Symbol;Acc:HGNC:1350]	8	5	5	5	547	60.7	6.89	9.63	128.5	128	135.9	68.5	40.8	32.1	0.00175604	2.77511
ENSBGRP00000014228.1	RCN	pep primary_assembly:LU_Bosgru_v3.0:25:49556071:49617801:-1 gene:ENSBGRG00000008932.1 transcript:ENSBGRT00000016386.1 gene_biotype:protein_coding transcript_biotype:protein_coding gene_symbol:DHX32 description:DEAH-box helicase 32 (putative) [Source:HGNC Symbol;Acc:HGNC:16717]	7	4	4	4	744	83.8	5.21	8.69	113.2	114.7	108.6	85.1	69.4	66.6	0.00312174	1.52194
ENSBGRP00000017365.1		pep primary_assembly:LU_Bosgru_v3.0:5:104925909:104971298:-1 gene:ENSBGRG00000011010.1 transcript:ENSBGRT00000020082.1 gene_biotype:protein_coding transcript_biotype:protein_coding	10	4	7	4	356	39.8	8.73	19.9	124.9	142.3	139	49.9	48.5	49.7	8.76883e-05	2.74274
ENSBGRP00000026186.1	HSPC301	pep primary_assembly:LU_Bosgru_v3.0:20:21815813:21836163:-1 gene:ENSBGRG00000016460.1 transcript:ENSBGRT00000030229.1 gene_biotype:protein_coding transcript_biotype:protein_coding gene_symbol:KATNB1 description:katanin regulatory subunit B1 [Source:HGNC Symbol;Acc:HGNC:6217]	7	4	4	4	654	72.2	7.71	12.31	119.5	127.8	124.1	71.4	60.6	59.3	0.000186464	1.94145
ENSBGRP00000041653.1		pep primary_assembly:LU_Bosgru_v3.0:16:68944341:68947113:-1 gene:ENSBGRG00000026118.1 transcript:ENSBGRT00000048313.1 gene_biotype:protein_coding transcript_biotype:protein_coding	7	6	8	2	716	79.7	6.34	10.1	150.5	143.2	150.3	30.5	35.3	19.3	2.30468e-05	5.21739
ENSBGRP00000019619.1	PKDCC	pep primary_assembly:LU_Bosgru_v3.0:19:49261408:49266279:1 gene:ENSBGRG00000012227.1 transcript:ENSBGRT00000022720.1 gene_biotype:protein_coding transcript_biotype:protein_coding description:intraflagellar transport 20 [Source:HGNC Symbol;Acc:HGNC:30989]	20	2	2	2	156	17.8	5.17	6.69	121.3	129.5	125.6	64.3	53.1	38.7	0.000702039	2.41127
ENSBGRP00000013737.1		pep primary_assembly:LU_Bosgru_v3.0:9:96673333:96718194:1 gene:ENSBGRG00000008207.1 transcript:ENSBGRT00000015846.1 gene_biotype:protein_coding transcript_biotype:protein_coding gene_symbol:IFT172 description:intraflagellar transport 172 [Source:HGNC Symbol;Acc:HGNC:30391]	2	4	4	4	1745	196.5	6.09	6.96	110.1	123.5	121.4	85.5	77.6	72.4	0.00212113	1.50743
ENSBGRP00000002817.1	TRBV14	pep primary_assembly:LU_Bosgru_v3.0:5:77099335:77182562:1 gene:ENSBGRG00000001721.1 transcript:ENSBGRT00000003212.1 gene_biotype:protein_coding transcript_biotype:protein_coding gene_symbol:SPATS2 description:spermatogenesis associated serine rich 2 [Source:HGNC Symbol;Acc:HGNC:18650]	8	3	4	3	546	59.4	9.06	8.68	117.5	116.5	121.4	72.3	75.3	79.2	6.73177e-05	1.56702
ENSBGRP00000008124.1		pep primary_assembly:LU_Bosgru_v3.0:5:129516417:129528100:-1 gene:ENSBGRG00000004887.1 transcript:ENSBGRT00000009351.1 gene_biotype:protein_coding transcript_biotype:protein_coding gene_symbol:CPT1B description:carnitine palmitoyltransferase 1B [Source:HGNC Symbol;Acc:HGNC:2329]	5	4	4	4	771	88.4	8.82	9.53	123.7	137.9	130.7	55.1	61.8	53.1	0.000108869	2.30765
ENSBGRP00000017377.1	IL27B	pep primary_assembly:LU_Bosgru_v3.0:VBZB01000093.1:11168:12345:1 gene:ENSBGRG00000010981.1 transcript:ENSBGRT00000020097.1 gene_biotype:protein_coding transcript_biotype:protein_coding	12	4	6	1	303	33.1	8.48	12.49	121.9	184.3	124.9	73.7	31.9	19.7	0.0174166	3.44054
ENSBGRP00000011065.1	BXDC1	pep primary_assembly:LU_Bosgru_v3.0:9:96267279:96390788:1 gene:ENSBGRG00000006893.1 transcript:ENSBGRT00000012719.1 gene_biotype:protein_coding transcript_biotype:protein_coding gene_symbol:RBKS description:ribokinase [Source:HGNC Symbol;Acc:HGNC:30325]	12	4	6	4	325	34.6	4.92	11.85	106.9	104.7	111.1	68.4	71.8	69.6	5.97183e-05	1.53813
ENSBGRP00000012382.1	UNQ1868/PRO4304	pep primary_assembly:LU_Bosgru_v3.0:16:1714921:1907780:1 gene:ENSBGRG00000007781.1 transcript:ENSBGRT00000014275.1 gene_biotype:protein_coding transcript_biotype:protein_coding gene_symbol:MMAA description:metabolism of cobalamin associated A [Source:HGNC Symbol;Acc:HGNC:18871]	7	3	4	3	459	50.4	9.58	9.63	124	108.8	100.4	82.7	70.9	63.8	0.0119832	1.53266
ENSBGRP00000030285.1		pep primary_assembly:LU_Bosgru_v3.0:10:16277746:16317833:-1 gene:ENSBGRG00000019080.1 transcript:ENSBGRT00000035041.1 gene_biotype:protein_coding transcript_biotype:protein_coding gene_symbol:TBPL1 description:TATA-box binding protein like 1 [Source:HGNC Symbol;Acc:HGNC:11589]	13	2	3	2	225	24.9	9.95	10.23	113	114.1	120.1	60.5	83.6	79.8	0.00535695	1.55069
ENSBGRP00000022735.1	HSPC070	pep primary_assembly:LU_Bosgru_v3.0:12:46784828:46788715:-1 gene:ENSBGRG00000014267.1 transcript:ENSBGRT00000026246.1 gene_biotype:protein_coding transcript_biotype:protein_coding gene_symbol:DNAJC5 description:DnaJ heat shock protein family (Hsp40) member C5 [Source:HGNC Symbol;Acc:HGNC:16235]	7	2	2	2	208	23.3	5.67	7.67	120.3	114.2	112.1	82.4	69.7	71.9	0.000906506	1.54732
ENSBGRP00000011917.1	HKDC1	pep primary_assembly:LU_Bosgru_v3.0:14:59362170:59494320:1 gene:ENSBGRG00000007367.1 transcript:ENSBGRT00000013743.1 gene_biotype:protein_coding transcript_biotype:protein_coding gene_symbol:RALGPS2 description:Ral GEF with PH domain and SH3 binding motif 2 [Source:HGNC Symbol;Acc:HGNC:30279]	9	5	5	5	585	65.3	8.9	9.63	113.9	116.8	114.1	70.7	77.7	79.8	0.000180612	1.51096
ENSBGRP00000037958.1		pep primary_assembly:LU_Bosgru_v3.0:18:14547011:14701233:1 gene:ENSBGRG00000023782.1 transcript:ENSBGRT00000043957.1 gene_biotype:protein_coding transcript_biotype:protein_coding gene_symbol:KHDRBS3 description:KH RNA binding domain containing, signal transduction associated 3 [Source:HGNC Symbol;Acc:HGNC:18117]	13	5	6	4	346	38.7	7.61	12.67	127.1	123.2	120.4	65.2	58.8	58.6	2.74702e-05	2.03012
ENSBGRP00000030747.1		pep primary_assembly:LU_Bosgru_v3.0:26:102278:141508:-1 gene:ENSBGRG00000019021.1 transcript:ENSBGRT00000035567.1 gene_biotype:protein_coding transcript_biotype:protein_coding gene_symbol:ZAN description:zonadhesin (gene/pseudogene) [Source:HGNC Symbol;Acc:HGNC:12857]	9	6	6	6	2435	266.1	7.09	10.73	138.7	121.7	138	59.4	56.1	55.9	0.000182099	2.32439
ENSBGRP00000037113.1		pep primary_assembly:LU_Bosgru_v3.0:10:95267092:95274935:1 gene:ENSBGRG00000023181.1 transcript:ENSBGRT00000042947.1 gene_biotype:protein_coding transcript_biotype:protein_coding gene_symbol:PDCD2 description:programmed cell death 2 [Source:HGNC Symbol;Acc:HGNC:8762]	12	4	4	4	344	38.7	5.48	10.83	114.5	128.3	124.2	64.2	68.5	71	0.000279276	1.80167
ENSBGRP00000028108.1		pep primary_assembly:LU_Bosgru_v3.0:26:540697:574277:-1 gene:ENSBGRG00000017743.1 transcript:ENSBGRT00000032533.1 gene_biotype:protein_coding transcript_biotype:protein_coding gene_symbol:STAG3 description:stromal antigen 3 [Source:HGNC Symbol;Acc:HGNC:11356]	3	4	4	3	1182	133.1	6.02	8.83	123.5	142.7	130.9	53.7	43.7	43.6	0.000196199	2.81631
ENSBGRP00000041006.1		pep primary_assembly:LU_Bosgru_v3.0:29:7843974:7846837:-1 gene:ENSBGRG00000025729.1 transcript:ENSBGRT00000047557.1 gene_biotype:protein_coding transcript_biotype:protein_coding	32	3	3	3	130	14.4	8.22	9.6	119.3	111.3	116	69.7	55.6	57.1	0.000407299	1.90022
ENSBGRP00000013405.1	SUG1	pep primary_assembly:LU_Bosgru_v3.0:4:10212058:10213662:1 gene:ENSBGRG00000008514.1 transcript:ENSBGRT00000015466.1 gene_biotype:protein_coding transcript_biotype:protein_coding gene_symbol:CCT8L2 description:chaperonin containing TCP1 subunit 8 like 2 [Source:HGNC Symbol;Acc:HGNC:15553]	8	3	3	3	534	56.5	6.47	8.4	115.4	125.4	116.9	69.8	60.1	58.9	0.000266462	1.8946
ENSBGRP00000021454.1	Sdfr1	pep primary_assembly:LU_Bosgru_v3.0:9:90334489:90370949:-1 gene:ENSBGRG00000013337.1 transcript:ENSBGRT00000024753.1 gene_biotype:protein_coding transcript_biotype:protein_coding gene_symbol:WDR92 description:WD repeat domain 92 [Source:HGNC Symbol;Acc:HGNC:25176]	9	4	5	1	357	39.8	8.09	12.58	114.2	137.6	133.3	86.3	46.5	50.8	0.00983226	2.09749
ENSBGRP00000037873.1		pep primary_assembly:LU_Bosgru_v3.0:20:42574777:42585575:-1 gene:ENSBGRG00000023709.1 transcript:ENSBGRT00000043858.1 gene_biotype:protein_coding transcript_biotype:protein_coding gene_symbol:DYNLRB2 description:dynein light chain roadblock-type 2 [Source:HGNC Symbol;Acc:HGNC:15467]	29	2	2	2	96	10.8	7.44	7.08	128.1	139.5	131.8	41.3	60.1	49.3	0.000204781	2.6503
ENSBGRP00000028333.1		pep primary_assembly:LU_Bosgru_v3.0:17:65891444:65977384:-1 gene:ENSBGRG00000017497.1 transcript:ENSBGRT00000032812.1 gene_biotype:protein_coding transcript_biotype:protein_coding gene_symbol:ATG2B description:autophagy related 2B [Source:HGNC Symbol;Acc:HGNC:20187]	2	3	3	3	2078	232	5.77	8.49	125.5	120.2	117.6	69.1	75.4	61.7	0.000337014	1.76188
ENSBGRP00000041027.1		pep primary_assembly:LU_Bosgru_v3.0:26:26004724:26255408:-1 gene:ENSBGRG00000025186.1 transcript:ENSBGRT00000047579.1 gene_biotype:protein_coding transcript_biotype:protein_coding	3	6	6	1	1563	177.5	8.29	9.05	113.7	125.7	125.6	63.7	65	66.2	0.000150765	1.87276
ENSBGRP00000025078.1		pep primary_assembly:LU_Bosgru_v3.0:9:12245342:12254841:1 gene:ENSBGRG00000015688.1 transcript:ENSBGRT00000028932.1 gene_biotype:protein_coding transcript_biotype:protein_coding gene_symbol:SPACA9 description:sperm acrosome associated 9 [Source:HGNC Symbol;Acc:HGNC:1367]	11	3	4	3	253	28.4	8.31	7.8	118.5	128.6	123.3	48	56.9	53	5.35663e-05	2.34579
ENSBGRP00000033124.1		pep primary_assembly:LU_Bosgru_v3.0:20:33901484:33941628:1 gene:ENSBGRG00000020652.1 transcript:ENSBGRT00000038274.1 gene_biotype:protein_coding transcript_biotype:protein_coding gene_symbol:SHCBP1 description:SHC binding and spindle associated 1 [Source:HGNC Symbol;Acc:HGNC:29547]	8	4	4	4	674	76	4.72	10.63	108.2	135.3	125.1	49.9	51.3	50.7	0.000799006	2.4266
ENSBGRP00000015189.1	TCEB1	pep primary_assembly:LU_Bosgru_v3.0:19:23368501:23374891:1 gene:ENSBGRG00000009431.1 transcript:ENSBGRT00000017499.1 gene_biotype:protein_coding transcript_biotype:protein_coding gene_symbol:PSMC3IP description:PSMC3 interacting protein [Source:HGNC Symbol;Acc:HGNC:17928]	18	3	3	3	217	24.7	7.47	6.3	128.2	118.5	126.3	55.3	47.9	51.3	3.75445e-05	2.41424
ENSBGRP00000022165.1	COL9A1	pep primary_assembly:LU_Bosgru_v3.0:8:74944018:74948010:-1 gene:ENSBGRG00000013910.1 transcript:ENSBGRT00000025570.1 gene_biotype:protein_coding transcript_biotype:protein_coding gene_symbol:FAM71B description:family with sequence similarity 71 member B [Source:HGNC Symbol;Acc:HGNC:28397]	6	3	5	3	614	65.6	10.04	9.45	130.6	132.3	136.5	49.1	59.6	53.7	2.30352e-05	2.45936
ENSBGRP00000029826.1		pep primary_assembly:LU_Bosgru_v3.0:29:21493832:21521996:-1 gene:ENSBGRG00000018799.1 transcript:ENSBGRT00000034532.1 gene_biotype:protein_coding transcript_biotype:protein_coding gene_symbol:FAM118B description:family with sequence similarity 118 member B [Source:HGNC Symbol;Acc:HGNC:26110]	10	4	4	4	372	42.1	7.85	8.62	125	122	126.3	91.4	63.7	60	0.00617422	1.73547
ENSBGRP00000021571.1		pep primary_assembly:LU_Bosgru_v3.0:9:114215138:114248879:-1 gene:ENSBGRG00000013338.1 transcript:ENSBGRT00000024880.1 gene_biotype:protein_coding transcript_biotype:protein_coding gene_symbol:CPSF3 description:cleavage and polyadenylation specific factor 3 [Source:HGNC Symbol;Acc:HGNC:2326]	6	4	5	4	683	77.3	5.59	8.14	107.6	108.9	113.6	71.2	69.7	75.1	9.75197e-05	1.52824
ENSBGRP00000020950.1	C7orf62	pep primary_assembly:LU_Bosgru_v3.0:20:36800388:36820975:1 gene:ENSBGRG00000013171.1 transcript:ENSBGRT00000024194.1 gene_biotype:protein_coding transcript_biotype:protein_coding gene_symbol:MTHFSD description:methenyltetrahydrofolate synthetase domain containing [Source:HGNC Symbol;Acc:HGNC:25778]	9	3	3	3	460	49.6	10.05	9	110.5	118	118.1	81.7	75.1	64.7	0.0016811	1.56479
ENSBGRP00000037553.1		pep primary_assembly:LU_Bosgru_v3.0:17:35259263:35278173:1 gene:ENSBGRG00000023491.1 transcript:ENSBGRT00000043482.1 gene_biotype:protein_coding transcript_biotype:protein_coding gene_symbol:SNUPN description:snurportin 1 [Source:HGNC Symbol;Acc:HGNC:14245]	10	4	5	4	425	47.9	6.47	10.41	115.9	116.2	120.5	82.6	68.5	65.7	0.00113675	1.62638
ENSBGRP00000015197.1	LY6G6C	pep primary_assembly:LU_Bosgru_v3.0:28:10947430:11019773:1 gene:ENSBGRG00000009503.1 transcript:ENSBGRT00000017510.1 gene_biotype:protein_coding transcript_biotype:protein_coding	8	3	3	2	462	49.3	11.15	7.96	120.3	104	114.8	81.3	72.2	72.4	0.00261346	1.50111
ENSBGRP00000027727.1		pep primary_assembly:LU_Bosgru_v3.0:10:292463:320715:1 gene:ENSBGRG00000017324.1 transcript:ENSBGRT00000032044.1 gene_biotype:protein_coding transcript_biotype:protein_coding gene_symbol:KATNA1 description:katanin catalytic subunit A1 [Source:HGNC Symbol;Acc:HGNC:6216]	8	3	3	3	491	55.9	6.9	5.92	115.4	124.7	124.4	71.1	65.9	54.1	0.000601543	1.90738
ENSBGRP00000031009.1		pep primary_assembly:LU_Bosgru_v3.0:14:69165478:69231919:-1 gene:ENSBGRG00000019358.1 transcript:ENSBGRT00000035873.1 gene_biotype:protein_coding transcript_biotype:protein_coding gene_symbol:CENPF description:centromere protein F [Source:HGNC Symbol;Acc:HGNC:1857]	2	5	5	5	2966	339.9	5	6.6	116.8	116.7	115.7	75	69.5	73.9	1.4269e-05	1.5989
ENSBGRP00000018528.1	SPIB	pep primary_assembly:LU_Bosgru_v3.0:Y:12327679:12383242:-1 gene:ENSBGRG00000011584.1 transcript:ENSBGRT00000021468.1 gene_biotype:protein_coding transcript_biotype:protein_coding gene_symbol:ACE2 description:angiotensin I converting enzyme 2 [Source:HGNC Symbol;Acc:HGNC:13557]	8	5	5	5	811	94	5.53	4.4	94.2	93	96.3	84.1	46.7	54	0.0457306	1.53409
ENSBGRP00000038787.1		pep primary_assembly:LU_Bosgru_v3.0:24:23067602:23080224:1 gene:ENSBGRG00000024367.1 transcript:ENSBGRT00000044972.1 gene_biotype:protein_coding transcript_biotype:protein_coding gene_symbol:SAYSD1 description:SAYSVFN motif domain containing 1 [Source:HGNC Symbol;Acc:HGNC:21025]	16	2	3	2	229	24.9	9.23	8.36	127.3	153.7	147.3	61.5	43.4	50.1	0.00067341	2.76323
ENSBGRP00000042356.1		pep primary_assembly:LU_Bosgru_v3.0:26:26805414:26867797:-1 gene:ENSBGRG00000026509.1 transcript:ENSBGRT00000049113.1 gene_biotype:protein_coding transcript_biotype:protein_coding gene_symbol:REXO5 description:RNA exonuclease 5 [Source:HGNC Symbol;Acc:HGNC:24661]	6	5	6	5	783	88.2	8.85	12.07	125.1	124.4	129	64.5	80.4	49.6	0.00243063	1.94602
ENSBGRP00000030827.1		pep primary_assembly:LU_Bosgru_v3.0:15:20938139:20957380:1 gene:ENSBGRG00000019190.1 transcript:ENSBGRT00000035658.1 gene_biotype:protein_coding transcript_biotype:protein_coding gene_symbol:UPF3A description:UPF3A regulator of nonsense mediated mRNA decay [Source:HGNC Symbol;Acc:HGNC:20332]	8	4	5	4	476	54.7	9.04	5.42	115.9	126.5	119	58.9	76.1	70.4	0.000948959	1.75949
ENSBGRP00000002659.1	RALB	pep primary_assembly:LU_Bosgru_v3.0:7:56436913:56457250:-1 gene:ENSBGRG00000001633.1 transcript:ENSBGRT00000003021.1 gene_biotype:protein_coding transcript_biotype:protein_coding	12	3	3	3	248	28.6	8.66	7.85	103.5	123.6	112.5	91.8	57	52.1	0.0284515	1.69039
ENSBGRP00000031942.1		pep primary_assembly:LU_Bosgru_v3.0:23:24190258:24314667:-1 gene:ENSBGRG00000020077.1 transcript:ENSBGRT00000036953.1 gene_biotype:protein_coding transcript_biotype:protein_coding gene_symbol:MARCHF11 description:membrane associated ring-CH-type finger 11 [Source:HGNC Symbol;Acc:HGNC:33609]	9	3	3	3	400	43.6	6.79	5.8	116.2	131.9	112.8	63.3	90.8	71	0.0109153	1.60329
ENSBGRP00000012542.1	TSP57	pep primary_assembly:LU_Bosgru_v3.0:11:61441973:61530450:-1 gene:ENSBGRG00000007903.1 transcript:ENSBGRT00000014462.1 gene_biotype:protein_coding transcript_biotype:protein_coding gene_symbol:DHRS7 description:dehydrogenase/reductase 7 [Source:HGNC Symbol;Acc:HGNC:21524]	10	3	3	3	317	35.6	8.84	7.91	143.2	110.4	131.2	99.6	64	61.4	0.0269668	1.71022
ENSBGRP00000023932.1		pep primary_assembly:LU_Bosgru_v3.0:26:45545800:45617997:-1 gene:ENSBGRG00000014948.1 transcript:ENSBGRT00000027595.1 gene_biotype:protein_coding transcript_biotype:protein_coding gene_symbol:PDPK1 description:3-phosphoinositide dependent protein kinase 1 [Source:HGNC Symbol;Acc:HGNC:8816]	6	4	4	4	687	76.9	9.64	6.17	114.2	114.5	112.8	76.7	71	77.5	5.18647e-05	1.51643
ENSBGRP00000040660.1		pep primary_assembly:LU_Bosgru_v3.0:28:28685639:28706817:-1 gene:ENSBGRG00000025501.1 transcript:ENSBGRT00000047140.1 gene_biotype:protein_coding transcript_biotype:protein_coding gene_symbol:DCTN6 description:dynactin subunit 6 [Source:HGNC Symbol;Acc:HGNC:16964]	22	4	4	4	190	20.7	6.52	5.37	116.4	127.8	125.4	52.5	63.3	64.9	0.000270009	2.04538
ENSBGRP00000034102.1		pep primary_assembly:LU_Bosgru_v3.0:11:8205349:8364968:-1 gene:ENSBGRG00000021382.1 transcript:ENSBGRT00000039428.1 gene_biotype:protein_coding transcript_biotype:protein_coding	13	5	7	5	438	49.2	5.2	5.12	121.4	118.5	116.1	70.8	81.8	78.7	0.000326741	1.53913
ENSBGRP00000025061.1	ANKRD47	pep primary_assembly:LU_Bosgru_v3.0:10:13713293:13876045:1 gene:ENSBGRG00000015070.1 transcript:ENSBGRT00000028914.1 gene_biotype:protein_coding transcript_biotype:protein_coding gene_symbol:MAP7 description:microtubule associated protein 7 [Source:HGNC Symbol;Acc:HGNC:6869]	5	4	4	4	770	87	9.6	7.66	115.4	112.7	115.6	67.3	55.4	50.1	0.000385862	1.989
ENSBGRP00000021378.1		pep primary_assembly:LU_Bosgru_v3.0:7:5429991:5446186:1 gene:ENSBGRG00000013440.1 transcript:ENSBGRT00000024659.1 gene_biotype:protein_coding transcript_biotype:protein_coding gene_symbol:CHMP7 description:charged multivesicular body protein 7 [Source:HGNC Symbol;Acc:HGNC:28439]	8	2	2	2	450	50.6	5.24	3.97	111.1	112.7	112	90.9	57.8	67.7	0.0154371	1.55176
ENSBGRP00000011422.1	OR52A5	pep primary_assembly:LU_Bosgru_v3.0:17:22339060:22363405:1 gene:ENSBGRG00000007005.1 transcript:ENSBGRT00000013147.1 gene_biotype:protein_coding transcript_biotype:protein_coding gene_symbol:PRC1 description:protein regulator of cytokinesis 1 [Source:HGNC Symbol;Acc:HGNC:9341]	4	2	2	2	619	71.8	7.43	6.19	108.8	140.4	119.1	61.2	85	69.2	0.0118848	1.70984
ENSBGRP00000000446.1	PDE1B1	pep primary_assembly:LU_Bosgru_v3.0:2:129585823:129601220:-1 gene:ENSBGRG00000000328.1 transcript:ENSBGRT00000000526.1 gene_biotype:protein_coding transcript_biotype:protein_coding	30	2	3	2	105	11.7	9.44	6.24	137.2	126.1	124.8	44.3	73.8	90.1	0.0127166	1.86407
ENSBGRP00000040932.1		pep primary_assembly:LU_Bosgru_v3.0:25:24241254:24265915:1 gene:ENSBGRG00000025670.1 transcript:ENSBGRT00000047474.1 gene_biotype:protein_coding transcript_biotype:protein_coding gene_symbol:DPCD description:deleted in primary ciliary dyskinesia homolog (mouse) [Source:HGNC Symbol;Acc:HGNC:24542]	17	4	4	4	203	23.2	8.88	8.33	133.5	118.6	121.1	56.2	50.1	47.2	0.000160875	2.43127
ENSBGRP00000027836.1		pep primary_assembly:LU_Bosgru_v3.0:13:15030670:15075927:1 gene:ENSBGRG00000017489.1 transcript:ENSBGRT00000032184.1 gene_biotype:protein_coding transcript_biotype:protein_coding gene_symbol:TCP11L1 description:t-complex 11 like 1 [Source:HGNC Symbol;Acc:HGNC:25655]	6	3	3	3	544	60.4	5.88	6.3	126.9	130.9	130	60.9	60	58.9	8.4123e-07	2.15684
ENSBGRP00000013848.1	HCA4	pep primary_assembly:LU_Bosgru_v3.0:11:62028245:62261234:1 gene:ENSBGRG00000008722.1 transcript:ENSBGRT00000015967.1 gene_biotype:protein_coding transcript_biotype:protein_coding gene_symbol:MNAT1 description:MNAT1 component of CDK activating kinase [Source:HGNC Symbol;Acc:HGNC:7181]	13	3	3	3	309	35.7	5.81	3.67	119.5	195.7	112.5	45.4	51.4	52.2	0.025455	2.87047
ENSBGRP00000015173.1		pep primary_assembly:LU_Bosgru_v3.0:15:19193770:19203623:1 gene:ENSBGRG00000009509.1 transcript:ENSBGRT00000017482.1 gene_biotype:protein_coding transcript_biotype:protein_coding gene_symbol:TEX29 description:testis expressed 29 [Source:HGNC Symbol;Acc:HGNC:20370]	12	1	1	1	147	16.3	5.2	4.37	126.8	137.8	130.5	64.9	82.5	49.1	0.00287814	2.01069
ENSBGRP00000021457.1		pep primary_assembly:LU_Bosgru_v3.0:12:54111072:54128340:1 gene:ENSBGRG00000013477.1 transcript:ENSBGRT00000024756.1 gene_biotype:protein_coding transcript_biotype:protein_coding gene_symbol:SLC52A3 description:solute carrier family 52 member 3 [Source:HGNC Symbol;Acc:HGNC:16187]	4	2	5	2	467	50.5	6.51	9.48	131.3	110.9	127.5	45.3	43.1	36.5	0.000276221	2.95997
[truncated: 314 more rows]

## Sheet: Table S2
Table S2. Differentially expressed proteins between M18 and M6
Accession	Gene Name	Description	Coverage [%]	# Peptides	# PSMs	# Unique Peptides	# AAs	MW [kDa]	calc. pI	Score Sequest HT: Sequest HT	M18_1	M18_2	M18_4	M6_2	M6_3	M6_4	P-value	FC
[truncated: 1,295 more rows]

## Sheet: Table S3
Table S3. Differentially expressed proteins between M30 and M18
[truncated: 14 more rows]

## Sheet: Table S4
Table S4. Top terms for GO enrichment analysis of differentially expressed proteins between M30 and M6
[truncated: 31 more rows]

[truncated: 5 more sheets: Table S5, Table S6, Table S7, Table S8, Table S9]
